# Supplementary material for: That’s Cool. Computational Sociolinguistic Methods for Investigating Individual Lexico-grammatical Variation
Source: Front Artif Intell. 2021 Jan 26;3:547531. doi: 10.3389/frai.2020.547531 (PMC7861319; doi:10.3389/frai.2020.547531)
Supplement: Supplementary file 1 [file datasheet1.zip]

Archive with 2 entries (2 files):
- code.R
- data_original.csv
