# Supplementary material for: That’s Cool. Computational Sociolinguistic Methods for Investigating Individual Lexico-grammatical Variation
Source: Front Artif Intell. 2021 Jan 26;3:547531. doi: 10.3389/frai.2020.547531 (PMC7861319; doi:10.3389/frai.2020.547531)
Supplement: Supplementary file 1 [file datasheet1.zip › code.R]

library(optimx) # for the nlminb optimizer
library(lme4) # for the glmer function
library(tidyverse)

# set working directory where the data is located
setwd("C:/thats_cool")

# import the original data 
dat <- read.csv("data_original.csv", stringsAsFactors = TRUE, row.names = 1)

#-----------------------prepare data-------------------------------------------#

## remove unknowns and 0 - 10 year olds
dat <- dat %>% 
  filter(!(speaker %in% c("UNKFEMALE", "UNKMALE"))) %>% 
  filter(age_range != "Unknown") %>% 
  filter(ed_qual != "9_unknown") %>% 
  filter(soc_grade != "unknown") %>% 
  filter(age_range != "Unknown") %>% 
  filter(age_range != "0_10") 

# create new_age_range
dat$new_age_range <- fct_collapse(.f = dat$age_range, 
  "30_49" = c("30_39", "40_49"), 
  "50_69" = c("50_59", "60_69"), 
  "70_99" = c("70_79", "80_89", "90_99")
)

# rename doc to conversation
dat <- dat %>% 
  rename(conversation = doc)

# drop unnecessary levels 
dat <- as.data.frame(sapply(dat, droplevels, simplify = FALSE))

# create name-vector for semantic / adj target classes
names_semantic <- c("epistemic", "evaluative", "uptake")
names_adj <- c("right", "true", "nice", "good", "alright", "fine")

# create binary variables that are used as target-variables 
dat_binary_semantic <- as.data.frame(
  sapply(simplify = FALSE,
    X = names_semantic, 
    FUN = function(x) ifelse(dat$new_class == x, 1, 0)))

dat_binary_adj <- as.data.frame(
  sapply(simplify = FALSE, 
    X = names_adj, 
    FUN = function(x) ifelse(dat$adj_text == x, 1, 0)))

# append them to dat
dat <- cbind(dat, dat_binary_semantic, dat_binary_adj)

# create data including only speakers with more than 1 observation
dat_n2 <- dat %>% 
  group_by(speaker) %>% 
  filter(n() > 1) %>% 
  ungroup()

# create the data that only includes the relevant adjectives for the 
# conditional models 
adj_epistemic_positive <- c("right", "true", "correct", "definite", "exact")

adj_evaluative_positive <- c("good", "nice", "cool", "brilliant", "great ", 
                             "lovely", "fantastic", "perfect", "excellent",  
                             "wonderful", "marvellous", "acceptable",
                             "brill", "fabulous", "gorgeous", "magnificent", 
                             "phenomenal", "positive", "promising")

dat_positive <- dat %>% 
  filter(adj_text %in% c(adj_epistemic_positive, adj_evaluative_positive))


# As contained in the descriptive section of the paper, there are some speakers
# with many observations. To ensure that they influence the results not too 
# heavily, we also estimate the models without those speakers 

prominent_speakers <- dat_positive %>% 
  group_by(speaker) %>%
  filter(n() > 100) %>% 
  select(speaker) %>% 
  droplevels() %>% 
  table() %>% 
  names()

# (dat_positive_wo_ps means dat_positive without prominent speakers)
dat_positive_wo_ps <- dat_positive %>% 
  filter(!(speaker %in% prominent_speakers))

# data without prominent speakers 

dat_wo_ps <- dat %>% 
  filter(!(speaker %in% prominent_speakers))


#------------------------estimate models---------------------------------------#

### fit_logistic
# this function is a simple wrapper for glmer to simplify the model estimation. 
# note that if one wants to process the models further, the fact that the 
# estimation data only exists in the function environment in the case 
# condition = TRUE can lead to issues. 
## arguments 
# data - the data used for the estimation
# target - character vector with length 1 for the dependent variable (e.g.
# "epistemic" or "true")
# condition - (only for adjectives) logical indicating whether we condition
# on the corresponding semantic class 
## return
# the estimated logistic mixed model 
##
fit_logistic <- function(data, target, condition = FALSE) {
  formula <- formula(paste(target, 
                           "~ gender + new_age_range + soc_grade + ed_qual + 
                           (1|conversation) + (1|speaker)"))
  
  if (condition) {
    # get the name of the corresponding semantic class 
    target_class <- data[data[,"adj_text"] == target, "new_class"][1]
    return(
      glmer(formula = formula, data = data, family = binomial, 
            subset = data[,"new_class"] == target_class, 
            control = glmerControl(optimizer = "optimx", 
                                   optCtrl = list(method = "nlminb", 
                                                  maxit = 1e06))))
  }
  
  glmer(formula = formula, data = data, family = binomial, 
        control = glmerControl(optimizer = "optimx", 
                               optCtrl = list(method = "nlminb", 
                                              maxit = 1e06)))
}

models_semantic <- sapply(names_semantic, fit_logistic, data = dat)

models_semantic_n2 <- sapply(names_semantic, fit_logistic, data = dat_n2)

models_semantic_wo_ps <- sapply(names_semantic, fit_logistic, data = dat_wo_ps)

models_adj_conditional <- sapply(
  X = c("right", "true", "good", "nice"), 
  FUN = fit_logistic, simplify = FALSE, 
  dat = dat_positive, 
  condition = TRUE)


models_adj_conditional_wo_ps <- sapply(
  X = c("right", "true", "good", "nice"), 
  FUN = fit_logistic, simplify = FALSE, 
  dat = dat_positive_wo_ps, 
  condition = TRUE)

## special case for the unconditional models 
models_adj_unconditional <- sapply(
  X = c("alright", "fine"), 
  FUN = fit_logistic, simplify = FALSE, 
  dat = dat, 
  condition = FALSE)

models_adj_unconditional_wo_ps <- sapply(
  X = c("alright", "fine"), 
  FUN = fit_logistic, simplify = FALSE, 
  dat = dat_wo_ps, 
  condition = FALSE)

#-------------create tables for random effects and ICCs------------------------#

## obtain tables for the random effects (in standard deviation)
get_re <- function(x) sqrt(unlist(VarCorr(x)))

re_semantic <- sapply(models_semantic, FUN = get_re)
re_semantic_n2 <- sapply(models_semantic_n2, FUN = get_re)
re_semantic_wo_ps <- sapply(models_semantic_wo_ps, FUN = get_re)
re_adj_conditional <- sapply(models_adj_conditional, FUN = get_re)
re_adj_conditional_wo_ps <- sapply(models_adj_conditional_wo_ps, FUN = get_re)
re_adj_unconditional <- sapply(models_adj_unconditional, FUN = get_re)
re_adj_unconditional_wo_ps <- sapply(models_adj_unconditional_wo_ps, 
                                     FUN = get_re)
## obtain ICCs
get_icc <- function(x) c(x^2/(x[1]^2 + x[2]^2 + (pi^2)/3))

icc_semantic <- apply(re_semantic, FUN = get_icc, MARGIN = 2)
icc_semantic_n2 <- apply(re_semantic_n2, FUN = get_icc, MARGIN = 2)
icc_semantic_wo_ps <- apply(re_semantic_wo_ps, FUN = get_icc, MARGIN = 2)
icc_adj_conditional <- apply(re_adj_conditional, FUN = get_icc, MARGIN = 2)
icc_adj_conditional_wo_ps <- apply(re_adj_conditional_wo_ps, FUN = get_icc, 
                                   MARGIN = 2)
icc_adj_unconditional <- apply(re_adj_unconditional, FUN = get_icc, MARGIN = 2)
icc_adj_unconditional_wo_ps <- apply(re_adj_unconditional_wo_ps, 
                                     FUN = get_icc, MARGIN = 2)
