# Supplementary material for: That’s Cool. Computational Sociolinguistic Methods for Investigating Individual Lexico-grammatical Variation
Source: Front Artif Intell. 2021 Jan 26;3:547531. doi: 10.3389/frai.2020.547531 (PMC7861319; doi:10.3389/frai.2020.547531)
Supplement: Supplementary file 1 [file datasheet1.zip › data_original.csv]

	speaker	doc	adj_text	new_class	age_range	gender	ed_qual	soc_grade
1	S0001	S8JW	acceptable	evaluative	30_39	F	5_postgrad	A
2	S0001	S8JW	true	epistemic	30_39	F	5_postgrad	A
3	S0002	SW98	true	epistemic	19_29	F	5_postgrad	B
4	S0002	SW98	true	epistemic	19_29	F	5_postgrad	B
5	S0002	SW98	fine	uptake	19_29	F	5_postgrad	B
6	S0002	SW98	true	epistemic	19_29	F	5_postgrad	B
7	S0005	SJ4X	right	epistemic	80_89	F	2_secondary	E
8	S0005	SJ4X	right	epistemic	80_89	F	2_secondary	E
9	S0005	SJ4X	right	epistemic	80_89	F	2_secondary	E
10	S0005	SJ4X	right	epistemic	80_89	F	2_secondary	E
11	S0006	SJ4X	right	epistemic	80_89	M	3_sixthform	E
12	S0007	S32W	right	epistemic	19_29	M	4_graduate	D
13	S0007	S32W	right	epistemic	19_29	M	4_graduate	D
14	S0007	S32W	nice	evaluative	19_29	M	4_graduate	D
15	S0007	S32W	good	evaluative	19_29	M	4_graduate	D
16	S0007	S32W	brilliant	evaluative	19_29	M	4_graduate	D
17	S0008	S5PW	right	epistemic	60_69	M	4_graduate	E
18	S0008	SZQ9	right	epistemic	60_69	M	4_graduate	E
19	S0008	SZNG	right	epistemic	60_69	M	4_graduate	E
20	S0008	SZNG	right	epistemic	60_69	M	4_graduate	E
21	S0008	SVUC	right	epistemic	60_69	M	4_graduate	E
22	S0008	SF2Q	right	epistemic	60_69	M	4_graduate	E
23	S0008	SVUC	right	epistemic	60_69	M	4_graduate	E
24	S0008	SZNG	right	epistemic	60_69	M	4_graduate	E
25	S0008	SDHB	right	epistemic	60_69	M	4_graduate	E
26	S0008	S7TT	right	epistemic	60_69	M	4_graduate	E
27	S0008	STB7	right	epistemic	60_69	M	4_graduate	E
28	S0008	SF2Q	right	epistemic	60_69	M	4_graduate	E
29	S0008	STB7	right	epistemic	60_69	M	4_graduate	E
30	S0008	S2PY	right	epistemic	60_69	M	4_graduate	E
31	S0008	SF2Q	right	epistemic	60_69	M	4_graduate	E
32	S0008	STB7	right	epistemic	60_69	M	4_graduate	E
33	S0008	STB7	right	epistemic	60_69	M	4_graduate	E
34	S0008	SNYG	right	epistemic	60_69	M	4_graduate	E
35	S0008	SDHB	right	epistemic	60_69	M	4_graduate	E
36	S0008	SU8C	right	epistemic	60_69	M	4_graduate	E
37	S0008	SF2Q	right	epistemic	60_69	M	4_graduate	E
38	S0008	SF2Q	right	epistemic	60_69	M	4_graduate	E
39	S0008	STB7	right	epistemic	60_69	M	4_graduate	E
40	S0008	S2PY	right	epistemic	60_69	M	4_graduate	E
41	S0008	SL8N	right	epistemic	60_69	M	4_graduate	E
42	S0008	SL8N	right	epistemic	60_69	M	4_graduate	E
43	S0008	SVUC	right	epistemic	60_69	M	4_graduate	E
44	S0008	SU8C	right	epistemic	60_69	M	4_graduate	E
45	S0008	SF2Q	right	epistemic	60_69	M	4_graduate	E
46	S0008	SDHB	right	epistemic	60_69	M	4_graduate	E
47	S0008	S2T6	right	epistemic	60_69	M	4_graduate	E
48	S0008	SF2Q	right	epistemic	60_69	M	4_graduate	E
49	S0008	SDHB	right	epistemic	60_69	M	4_graduate	E
50	S0008	S2T6	alright	uptake	60_69	M	4_graduate	E
51	S0008	S7TT	incredible	evaluative	60_69	M	4_graduate	E
52	S0008	SUQM	right	epistemic	60_69	M	4_graduate	E
53	S0008	SVUC	right	epistemic	60_69	M	4_graduate	E
54	S0008	SL8N	right	epistemic	60_69	M	4_graduate	E
55	S0008	SU8C	right	epistemic	60_69	M	4_graduate	E
56	S0008	SF2Q	right	epistemic	60_69	M	4_graduate	E
57	S0008	S2T6	amazing	emotive	60_69	M	4_graduate	E
58	S0008	SVUC	right	epistemic	60_69	M	4_graduate	E
59	S0008	SF2Q	right	epistemic	60_69	M	4_graduate	E
60	S0008	SZQ9	right	epistemic	60_69	M	4_graduate	E
61	S0008	SDHB	right	epistemic	60_69	M	4_graduate	E
62	S0008	SDHB	right	epistemic	60_69	M	4_graduate	E
63	S0008	SUQM	right	epistemic	60_69	M	4_graduate	E
64	S0008	STB7	right	epistemic	60_69	M	4_graduate	E
65	S0008	SF2Q	right	epistemic	60_69	M	4_graduate	E
66	S0008	SVUC	right	epistemic	60_69	M	4_graduate	E
67	S0008	SU8C	right	epistemic	60_69	M	4_graduate	E
68	S0008	S2T6	right	epistemic	60_69	M	4_graduate	E
69	S0008	SZNG	right	epistemic	60_69	M	4_graduate	E
70	S0008	SZNG	right	epistemic	60_69	M	4_graduate	E
71	S0008	S2T6	right	epistemic	60_69	M	4_graduate	E
72	S0008	STB7	right	epistemic	60_69	M	4_graduate	E
73	S0008	SDHB	right	epistemic	60_69	M	4_graduate	E
74	S0008	SDHB	right	epistemic	60_69	M	4_graduate	E
75	S0008	SDHB	right	epistemic	60_69	M	4_graduate	E
76	S0008	SZNG	surprising	emotive	60_69	M	4_graduate	E
77	S0008	SDHB	right	epistemic	60_69	M	4_graduate	E
78	S0008	SDHB	right	epistemic	60_69	M	4_graduate	E
79	S0008	SZNG	right	epistemic	60_69	M	4_graduate	E
80	S0008	SL8N	right	epistemic	60_69	M	4_graduate	E
81	S0008	SDHB	right	epistemic	60_69	M	4_graduate	E
82	S0008	SUQM	right	epistemic	60_69	M	4_graduate	E
83	S0008	SUQM	strange	descriptive	60_69	M	4_graduate	E
84	S0008	SXAZ	right	epistemic	60_69	M	4_graduate	E
85	S0008	SNYG	right	epistemic	60_69	M	4_graduate	E
86	S0008	SDHB	right	epistemic	60_69	M	4_graduate	E
87	S0008	SL8N	right	epistemic	60_69	M	4_graduate	E
88	S0008	S2T6	right	epistemic	60_69	M	4_graduate	E
89	S0008	S2T6	right	epistemic	60_69	M	4_graduate	E
90	S0008	SDHB	right	epistemic	60_69	M	4_graduate	E
91	S0008	SDHB	right	epistemic	60_69	M	4_graduate	E
92	S0008	SZNG	right	epistemic	60_69	M	4_graduate	E
93	S0008	SZQ9	right	epistemic	60_69	M	4_graduate	E
94	S0008	S2PY	right	epistemic	60_69	M	4_graduate	E
95	S0008	S2T6	right	epistemic	60_69	M	4_graduate	E
96	S0008	S5PW	right	epistemic	60_69	M	4_graduate	E
97	S0008	S7TT	good	evaluative	60_69	M	4_graduate	E
98	S0008	STB7	right	epistemic	60_69	M	4_graduate	E
99	S0008	S2T6	right	epistemic	60_69	M	4_graduate	E
100	S0008	SU8C	right	epistemic	60_69	M	4_graduate	E
101	S0008	S2T6	right	epistemic	60_69	M	4_graduate	E
102	S0008	SDHB	right	epistemic	60_69	M	4_graduate	E
103	S0008	SL8N	right	epistemic	60_69	M	4_graduate	E
104	S0008	S7TT	right	epistemic	60_69	M	4_graduate	E
105	S0008	S7TT	right	epistemic	60_69	M	4_graduate	E
106	S0008	S2T6	right	epistemic	60_69	M	4_graduate	E
107	S0008	S5PW	right	epistemic	60_69	M	4_graduate	E
108	S0008	STB7	right	epistemic	60_69	M	4_graduate	E
109	S0008	STB7	right	epistemic	60_69	M	4_graduate	E
110	S0008	SF2Q	right	epistemic	60_69	M	4_graduate	E
111	S0008	SVUC	horrible	emotive	60_69	M	4_graduate	E
112	S0008	S5PW	right	epistemic	60_69	M	4_graduate	E
113	S0008	SVUC	right	epistemic	60_69	M	4_graduate	E
114	S0008	S5PW	right	epistemic	60_69	M	4_graduate	E
115	S0008	S7TT	right	epistemic	60_69	M	4_graduate	E
116	S0008	S2T6	right	epistemic	60_69	M	4_graduate	E
117	S0008	SL8N	right	epistemic	60_69	M	4_graduate	E
118	S0008	SDHB	right	epistemic	60_69	M	4_graduate	E
119	S0008	SDHB	right	epistemic	60_69	M	4_graduate	E
120	S0008	S5PW	right	epistemic	60_69	M	4_graduate	E
121	S0008	SDHB	right	epistemic	60_69	M	4_graduate	E
122	S0008	S2T6	right	epistemic	60_69	M	4_graduate	E
123	S0008	SKJH	right	epistemic	60_69	M	4_graduate	E
124	S0008	SF2Q	right	epistemic	60_69	M	4_graduate	E
125	S0008	STB7	right	epistemic	60_69	M	4_graduate	E
126	S0008	SKJH	right	epistemic	60_69	M	4_graduate	E
127	S0008	SU8C	right	epistemic	60_69	M	4_graduate	E
128	S0008	S7TT	right	epistemic	60_69	M	4_graduate	E
129	S0008	STB7	right	epistemic	60_69	M	4_graduate	E
130	S0008	S7TT	right	epistemic	60_69	M	4_graduate	E
131	S0008	SF2Q	right	epistemic	60_69	M	4_graduate	E
132	S0008	SL8N	right	epistemic	60_69	M	4_graduate	E
133	S0008	SDHB	right	epistemic	60_69	M	4_graduate	E
134	S0008	SL8N	right	epistemic	60_69	M	4_graduate	E
135	S0008	STB7	right	epistemic	60_69	M	4_graduate	E
136	S0008	S5PW	right	epistemic	60_69	M	4_graduate	E
137	S0008	SL8N	right	epistemic	60_69	M	4_graduate	E
138	S0008	SF2Q	right	epistemic	60_69	M	4_graduate	E
139	S0008	SL8N	true	epistemic	60_69	M	4_graduate	E
140	S0008	SDHB	right	epistemic	60_69	M	4_graduate	E
141	S0008	S2T6	right	epistemic	60_69	M	4_graduate	E
142	S0008	S7TT	right	epistemic	60_69	M	4_graduate	E
143	S0008	SDHB	right	epistemic	60_69	M	4_graduate	E
144	S0008	S7TT	right	epistemic	60_69	M	4_graduate	E
145	S0008	SF2Q	right	epistemic	60_69	M	4_graduate	E
146	S0008	SDHB	right	epistemic	60_69	M	4_graduate	E
147	S0008	S2T6	right	epistemic	60_69	M	4_graduate	E
148	S0008	S2T6	right	epistemic	60_69	M	4_graduate	E
149	S0008	SNYG	right	epistemic	60_69	M	4_graduate	E
150	S0008	SF2Q	right	epistemic	60_69	M	4_graduate	E
151	S0008	SNYG	right	epistemic	60_69	M	4_graduate	E
152	S0008	SF2Q	right	epistemic	60_69	M	4_graduate	E
153	S0008	SUQM	right	epistemic	60_69	M	4_graduate	E
154	S0008	SF2Q	right	epistemic	60_69	M	4_graduate	E
155	S0008	SDHB	right	epistemic	60_69	M	4_graduate	E
156	S0008	S7TT	right	epistemic	60_69	M	4_graduate	E
157	S0008	SXAZ	right	epistemic	60_69	M	4_graduate	E
158	S0008	STB7	right	epistemic	60_69	M	4_graduate	E
159	S0008	S2T6	right	epistemic	60_69	M	4_graduate	E
160	S0008	SUQM	right	epistemic	60_69	M	4_graduate	E
161	S0008	S2T6	right	epistemic	60_69	M	4_graduate	E
162	S0008	SF2Q	right	epistemic	60_69	M	4_graduate	E
163	S0008	S5PW	right	epistemic	60_69	M	4_graduate	E
164	S0008	STB7	right	epistemic	60_69	M	4_graduate	E
165	S0008	SU8C	right	epistemic	60_69	M	4_graduate	E
166	S0008	SU8C	right	epistemic	60_69	M	4_graduate	E
167	S0008	STB7	right	epistemic	60_69	M	4_graduate	E
168	S0008	STB7	right	epistemic	60_69	M	4_graduate	E
169	S0008	S5PW	right	epistemic	60_69	M	4_graduate	E
170	S0008	SF2Q	right	epistemic	60_69	M	4_graduate	E
171	S0008	S5PW	right	epistemic	60_69	M	4_graduate	E
172	S0008	SZNG	right	epistemic	60_69	M	4_graduate	E
173	S0008	S5PW	right	epistemic	60_69	M	4_graduate	E
174	S0012	SUQM	terrible	evaluative	70_79	M	2_secondary	E
175	S0012	SZNG	right	epistemic	70_79	M	2_secondary	E
176	S0012	SW6K	pathetic	evaluative	70_79	M	2_secondary	E
177	S0012	SZNG	right	epistemic	70_79	M	2_secondary	E
178	S0012	S2PY	right	epistemic	70_79	M	2_secondary	E
179	S0012	SZNG	right	epistemic	70_79	M	2_secondary	E
180	S0012	S2PY	right	epistemic	70_79	M	2_secondary	E
181	S0012	SW6K	right	epistemic	70_79	M	2_secondary	E
182	S0012	SF8D	clever	descriptive	70_79	M	2_secondary	E
183	S0012	SD2R	right	epistemic	70_79	M	2_secondary	E
184	S0012	S7RA	right	epistemic	70_79	M	2_secondary	E
185	S0012	SNYG	right	epistemic	70_79	M	2_secondary	E
186	S0012	SQD6	okay	uptake	70_79	M	2_secondary	E
187	S0012	ST64	brilliant	evaluative	70_79	M	2_secondary	E
188	S0012	SZNG	right	epistemic	70_79	M	2_secondary	E
189	S0012	SNYG	perfect	evaluative	70_79	M	2_secondary	E
190	S0012	SJ3S	terrible	evaluative	70_79	M	2_secondary	E
191	S0012	S5PW	right	epistemic	70_79	M	2_secondary	E
192	S0012	SM88	handy	descriptive	70_79	M	2_secondary	E
193	S0012	SZQ9	right	epistemic	70_79	M	2_secondary	E
194	S0012	SHC8	right	epistemic	70_79	M	2_secondary	E
195	S0012	S5PW	right	epistemic	70_79	M	2_secondary	E
196	S0012	SZJ7	right	epistemic	70_79	M	2_secondary	E
197	S0012	SL8N	right	epistemic	70_79	M	2_secondary	E
198	S0012	SL8N	right	epistemic	70_79	M	2_secondary	E
199	S0012	SM88	stupid	descriptive	70_79	M	2_secondary	E
200	S0012	SL8N	right	epistemic	70_79	M	2_secondary	E
201	S0012	SL8N	right	epistemic	70_79	M	2_secondary	E
202	S0012	S5PW	right	epistemic	70_79	M	2_secondary	E
203	S0012	S2PY	right	epistemic	70_79	M	2_secondary	E
204	S0012	SYHW	alright	uptake	70_79	M	2_secondary	E
205	S0012	SZJ7	right	epistemic	70_79	M	2_secondary	E
206	S0012	S5PW	right	epistemic	70_79	M	2_secondary	E
207	S0012	S7TT	right	epistemic	70_79	M	2_secondary	E
208	S0012	STB7	right	epistemic	70_79	M	2_secondary	E
209	S0012	S5PW	weird	descriptive	70_79	M	2_secondary	E
210	S0012	SW6K	right	epistemic	70_79	M	2_secondary	E
211	S0012	SF2Q	right	epistemic	70_79	M	2_secondary	E
212	S0012	SF2Q	fine	uptake	70_79	M	2_secondary	E
213	S0012	SWTX	true	epistemic	70_79	M	2_secondary	E
214	S0012	SQD6	right	epistemic	70_79	M	2_secondary	E
215	S0012	SL8N	right	epistemic	70_79	M	2_secondary	E
216	S0012	S38P	fine	uptake	70_79	M	2_secondary	E
217	S0012	S6YA	right	epistemic	70_79	M	2_secondary	E
218	S0012	SL8N	right	epistemic	70_79	M	2_secondary	E
219	S0012	SUQM	terrible	evaluative	70_79	M	2_secondary	E
220	S0012	SHC8	weird	descriptive	70_79	M	2_secondary	E
221	S0012	SUQM	true	epistemic	70_79	M	2_secondary	E
222	S0012	SG5Q	true	epistemic	70_79	M	2_secondary	E
223	S0012	SVX4	right	epistemic	70_79	M	2_secondary	E
224	S0012	SJ3S	awful	emotive	70_79	M	2_secondary	E
225	S0012	S5PW	weird	descriptive	70_79	M	2_secondary	E
226	S0012	SZNG	right	epistemic	70_79	M	2_secondary	E
227	S0012	SU8C	bad	evaluative	70_79	M	2_secondary	E
228	S0012	SW6K	right	epistemic	70_79	M	2_secondary	E
229	S0012	SZJ7	right	epistemic	70_79	M	2_secondary	E
230	S0012	SW6K	right	epistemic	70_79	M	2_secondary	E
231	S0012	SL8N	right	epistemic	70_79	M	2_secondary	E
232	S0012	SHC8	right	epistemic	70_79	M	2_secondary	E
233	S0012	SL8N	right	epistemic	70_79	M	2_secondary	E
234	S0012	ST8H	brilliant	evaluative	70_79	M	2_secondary	E
235	S0012	SU8C	right	epistemic	70_79	M	2_secondary	E
236	S0012	SFER	funny	emotive	70_79	M	2_secondary	E
237	S0012	SDHB	right	epistemic	70_79	M	2_secondary	E
238	S0012	SU8C	awful	emotive	70_79	M	2_secondary	E
239	S0012	SF2Q	right	epistemic	70_79	M	2_secondary	E
240	S0012	SUQM	good	evaluative	70_79	M	2_secondary	E
241	S0012	SP62	right	epistemic	70_79	M	2_secondary	E
242	S0012	SHC8	right	epistemic	70_79	M	2_secondary	E
243	S0012	S7TT	right	epistemic	70_79	M	2_secondary	E
244	S0012	S6A5	right	epistemic	70_79	M	2_secondary	E
245	S0012	SL8N	right	epistemic	70_79	M	2_secondary	E
246	S0012	S6A5	right	epistemic	70_79	M	2_secondary	E
247	S0012	SW6K	right	epistemic	70_79	M	2_secondary	E
248	S0012	SU8C	right	epistemic	70_79	M	2_secondary	E
249	S0012	SL8N	right	epistemic	70_79	M	2_secondary	E
250	S0012	S7TT	right	epistemic	70_79	M	2_secondary	E
251	S0012	SCZV	good	evaluative	70_79	M	2_secondary	E
252	S0012	SDHB	right	epistemic	70_79	M	2_secondary	E
253	S0012	SMF3	right	epistemic	70_79	M	2_secondary	E
254	S0012	SZNG	right	epistemic	70_79	M	2_secondary	E
255	S0012	SF2Q	right	epistemic	70_79	M	2_secondary	E
256	S0012	SHTW	strange	descriptive	70_79	M	2_secondary	E
257	S0012	SHTW	strange	descriptive	70_79	M	2_secondary	E
258	S0012	SZNG	right	epistemic	70_79	M	2_secondary	E
259	S0012	SU8C	right	epistemic	70_79	M	2_secondary	E
260	S0012	S7RA	right	epistemic	70_79	M	2_secondary	E
261	S0012	S7TT	right	epistemic	70_79	M	2_secondary	E
262	S0012	SD65	bad	evaluative	70_79	M	2_secondary	E
263	S0012	SGMT	fine	uptake	70_79	M	2_secondary	E
264	S0012	SF8D	right	epistemic	70_79	M	2_secondary	E
265	S0012	SU8C	right	epistemic	70_79	M	2_secondary	E
266	S0012	SL8N	right	epistemic	70_79	M	2_secondary	E
267	S0012	S38P	right	epistemic	70_79	M	2_secondary	E
268	S0012	S2PY	right	epistemic	70_79	M	2_secondary	E
269	S0012	SZQ9	right	epistemic	70_79	M	2_secondary	E
270	S0012	SF2Q	right	epistemic	70_79	M	2_secondary	E
271	S0012	SDHB	right	epistemic	70_79	M	2_secondary	E
272	S0012	SF2Q	right	epistemic	70_79	M	2_secondary	E
273	S0012	SD2R	good	evaluative	70_79	M	2_secondary	E
274	S0012	SUQM	right	epistemic	70_79	M	2_secondary	E
275	S0012	SW6K	true	epistemic	70_79	M	2_secondary	E
276	S0012	SF8D	brilliant	evaluative	70_79	M	2_secondary	E
277	S0012	S2PY	right	epistemic	70_79	M	2_secondary	E
278	S0012	S2PY	right	epistemic	70_79	M	2_secondary	E
279	S0012	SKJH	right	epistemic	70_79	M	2_secondary	E
280	S0012	SDXW	alright	uptake	70_79	M	2_secondary	E
281	S0012	S5PW	right	epistemic	70_79	M	2_secondary	E
282	S0012	SMF3	right	epistemic	70_79	M	2_secondary	E
283	S0012	SL8N	right	epistemic	70_79	M	2_secondary	E
284	S0012	SJH6	right	epistemic	70_79	M	2_secondary	E
285	S0012	SVUC	right	epistemic	70_79	M	2_secondary	E
286	S0012	SVX4	right	epistemic	70_79	M	2_secondary	E
287	S0012	SHLT	right	epistemic	70_79	M	2_secondary	E
288	S0012	SF2Q	right	epistemic	70_79	M	2_secondary	E
289	S0012	S7TT	right	epistemic	70_79	M	2_secondary	E
290	S0012	SUQM	right	epistemic	70_79	M	2_secondary	E
291	S0012	SDHB	true	epistemic	70_79	M	2_secondary	E
292	S0012	SZ8H	right	epistemic	70_79	M	2_secondary	E
293	S0012	SZ8H	right	epistemic	70_79	M	2_secondary	E
294	S0012	SE2A	right	epistemic	70_79	M	2_secondary	E
295	S0012	SU8C	right	epistemic	70_79	M	2_secondary	E
296	S0012	SUQM	right	epistemic	70_79	M	2_secondary	E
297	S0012	SF2Q	right	epistemic	70_79	M	2_secondary	E
298	S0012	SAQD	right	epistemic	70_79	M	2_secondary	E
299	S0012	SUQM	right	epistemic	70_79	M	2_secondary	E
300	S0012	SHC8	true	epistemic	70_79	M	2_secondary	E
301	S0012	SF2Q	right	epistemic	70_79	M	2_secondary	E
302	S0012	SFXU	right	epistemic	70_79	M	2_secondary	E
303	S0012	SFXU	right	epistemic	70_79	M	2_secondary	E
304	S0012	S5TE	right	epistemic	70_79	M	2_secondary	E
305	S0012	SZJ7	brilliant	evaluative	70_79	M	2_secondary	E
306	S0012	S5PW	right	epistemic	70_79	M	2_secondary	E
307	S0012	SZQ9	right	epistemic	70_79	M	2_secondary	E
308	S0012	S7TT	right	epistemic	70_79	M	2_secondary	E
309	S0012	SZNG	terrible	evaluative	70_79	M	2_secondary	E
310	S0012	S2T6	good	evaluative	70_79	M	2_secondary	E
311	S0012	S7TT	right	epistemic	70_79	M	2_secondary	E
312	S0012	S2T6	good	evaluative	70_79	M	2_secondary	E
313	S0012	SZNG	right	epistemic	70_79	M	2_secondary	E
314	S0012	S5PW	right	epistemic	70_79	M	2_secondary	E
315	S0012	SDHB	fantastic	evaluative	70_79	M	2_secondary	E
316	S0012	S2UJ	right	epistemic	70_79	M	2_secondary	E
317	S0012	SKJH	right	epistemic	70_79	M	2_secondary	E
318	S0012	SH4V	right	epistemic	70_79	M	2_secondary	E
319	S0012	SDHB	right	epistemic	70_79	M	2_secondary	E
320	S0012	SL8N	right	epistemic	70_79	M	2_secondary	E
321	S0012	SWTX	right	epistemic	70_79	M	2_secondary	E
322	S0012	SKJH	right	epistemic	70_79	M	2_secondary	E
323	S0012	SNYG	right	epistemic	70_79	M	2_secondary	E
324	S0012	SVUC	right	epistemic	70_79	M	2_secondary	E
325	S0012	SVUC	right	epistemic	70_79	M	2_secondary	E
326	S0012	SNYG	right	epistemic	70_79	M	2_secondary	E
327	S0012	S7TT	right	epistemic	70_79	M	2_secondary	E
328	S0012	SJH6	right	epistemic	70_79	M	2_secondary	E
329	S0012	SUQM	right	epistemic	70_79	M	2_secondary	E
330	S0012	SW6K	true	epistemic	70_79	M	2_secondary	E
331	S0012	SVUC	right	epistemic	70_79	M	2_secondary	E
332	S0012	SL8N	right	epistemic	70_79	M	2_secondary	E
333	S0012	SDHB	disgusting	emotive	70_79	M	2_secondary	E
334	S0012	SDHB	true	epistemic	70_79	M	2_secondary	E
335	S0012	SGMT	brilliant	evaluative	70_79	M	2_secondary	E
336	S0012	S6AK	right	epistemic	70_79	M	2_secondary	E
337	S0012	SYHW	okay	uptake	70_79	M	2_secondary	E
338	S0012	SGMT	right	epistemic	70_79	M	2_secondary	E
339	S0012	S6YA	right	epistemic	70_79	M	2_secondary	E
340	S0012	SHC8	true	epistemic	70_79	M	2_secondary	E
341	S0012	SXWR	alright	uptake	70_79	M	2_secondary	E
342	S0012	S7RA	right	epistemic	70_79	M	2_secondary	E
343	S0012	SL8N	true	epistemic	70_79	M	2_secondary	E
344	S0012	SL8N	true	epistemic	70_79	M	2_secondary	E
345	S0012	SL8N	right	epistemic	70_79	M	2_secondary	E
346	S0012	SM88	stupid	descriptive	70_79	M	2_secondary	E
347	S0012	SW6K	right	epistemic	70_79	M	2_secondary	E
348	S0012	S59W	right	epistemic	70_79	M	2_secondary	E
349	S0012	SVRQ	lovely	evaluative	70_79	M	2_secondary	E
350	S0012	SF2Q	right	epistemic	70_79	M	2_secondary	E
351	S0012	SL8N	right	epistemic	70_79	M	2_secondary	E
352	S0012	SL8N	right	epistemic	70_79	M	2_secondary	E
353	S0012	SHC8	right	epistemic	70_79	M	2_secondary	E
354	S0012	SDHB	right	epistemic	70_79	M	2_secondary	E
355	S0012	SDHB	right	epistemic	70_79	M	2_secondary	E
356	S0012	SP62	good	evaluative	70_79	M	2_secondary	E
357	S0012	SL8N	right	epistemic	70_79	M	2_secondary	E
358	S0012	SDHB	right	epistemic	70_79	M	2_secondary	E
359	S0012	SF2Q	right	epistemic	70_79	M	2_secondary	E
360	S0012	SCZV	right	epistemic	70_79	M	2_secondary	E
361	S0012	SVUC	right	epistemic	70_79	M	2_secondary	E
362	S0012	SF2Q	right	epistemic	70_79	M	2_secondary	E
363	S0012	SDHB	right	epistemic	70_79	M	2_secondary	E
364	S0012	SVX4	right	epistemic	70_79	M	2_secondary	E
365	S0012	SNYG	wrong	epistemic	70_79	M	2_secondary	E
366	S0012	SFER	great	evaluative	70_79	M	2_secondary	E
367	S0012	SL8N	right	epistemic	70_79	M	2_secondary	E
368	S0012	SXWR	true	epistemic	70_79	M	2_secondary	E
369	S0012	SXAZ	right	epistemic	70_79	M	2_secondary	E
370	S0012	SH4V	great	evaluative	70_79	M	2_secondary	E
371	S0012	SL8N	right	epistemic	70_79	M	2_secondary	E
372	S0012	SXAZ	right	epistemic	70_79	M	2_secondary	E
373	S0012	STB7	right	epistemic	70_79	M	2_secondary	E
374	S0012	SF2Q	right	epistemic	70_79	M	2_secondary	E
375	S0012	S5PW	right	epistemic	70_79	M	2_secondary	E
376	S0012	SU8C	right	epistemic	70_79	M	2_secondary	E
377	S0012	SDFL	true	epistemic	70_79	M	2_secondary	E
378	S0012	SDXW	right	epistemic	70_79	M	2_secondary	E
379	S0012	SDHB	right	epistemic	70_79	M	2_secondary	E
380	S0012	S2T6	alright	uptake	70_79	M	2_secondary	E
381	S0012	SL8N	right	epistemic	70_79	M	2_secondary	E
382	S0012	SUQM	right	epistemic	70_79	M	2_secondary	E
383	S0012	SF2Q	right	epistemic	70_79	M	2_secondary	E
384	S0012	SF2Q	right	epistemic	70_79	M	2_secondary	E
385	S0012	ST8H	lovely	evaluative	70_79	M	2_secondary	E
386	S0012	SF8D	right	epistemic	70_79	M	2_secondary	E
387	S0012	SZQ9	right	epistemic	70_79	M	2_secondary	E
388	S0012	SNYG	right	epistemic	70_79	M	2_secondary	E
389	S0012	SZNG	right	epistemic	70_79	M	2_secondary	E
390	S0012	SJ3S	right	epistemic	70_79	M	2_secondary	E
391	S0012	SZQ9	right	epistemic	70_79	M	2_secondary	E
392	S0012	SDHB	right	epistemic	70_79	M	2_secondary	E
393	S0012	ST8H	good	evaluative	70_79	M	2_secondary	E
394	S0012	SD2R	pathetic	evaluative	70_79	M	2_secondary	E
395	S0012	SF6K	right	epistemic	70_79	M	2_secondary	E
396	S0012	SD2R	good	evaluative	70_79	M	2_secondary	E
397	S0012	SHLT	right	epistemic	70_79	M	2_secondary	E
398	S0012	SF2Q	right	epistemic	70_79	M	2_secondary	E
399	S0012	SNYG	right	epistemic	70_79	M	2_secondary	E
400	S0012	SD65	right	epistemic	70_79	M	2_secondary	E
401	S0012	SVX4	right	epistemic	70_79	M	2_secondary	E
402	S0012	SKJH	right	epistemic	70_79	M	2_secondary	E
403	S0012	SF2Q	right	epistemic	70_79	M	2_secondary	E
404	S0012	SKYQ	good	evaluative	70_79	M	2_secondary	E
405	S0012	SP62	right	epistemic	70_79	M	2_secondary	E
406	S0012	SM88	impossible	epistemic	70_79	M	2_secondary	E
407	S0012	SJH6	right	epistemic	70_79	M	2_secondary	E
408	S0012	SVX4	right	epistemic	70_79	M	2_secondary	E
409	S0012	SL8N	right	epistemic	70_79	M	2_secondary	E
410	S0012	SNCM	right	epistemic	70_79	M	2_secondary	E
411	S0012	SDFL	right	epistemic	70_79	M	2_secondary	E
412	S0012	SU8C	right	epistemic	70_79	M	2_secondary	E
413	S0012	SHTW	right	epistemic	70_79	M	2_secondary	E
414	S0012	SGMT	right	epistemic	70_79	M	2_secondary	E
415	S0012	S26N	weird	descriptive	70_79	M	2_secondary	E
416	S0012	SJH6	hard	descriptive	70_79	M	2_secondary	E
417	S0012	SW6K	nice	evaluative	70_79	M	2_secondary	E
418	S0012	SDHB	right	epistemic	70_79	M	2_secondary	E
419	S0012	SH4V	worrying	emotive	70_79	M	2_secondary	E
420	S0012	SDHB	right	epistemic	70_79	M	2_secondary	E
421	S0012	SZNG	right	epistemic	70_79	M	2_secondary	E
422	S0012	SZNG	right	epistemic	70_79	M	2_secondary	E
423	S0012	S5PW	right	epistemic	70_79	M	2_secondary	E
424	S0012	S5PW	right	epistemic	70_79	M	2_secondary	E
425	S0012	SZNG	right	epistemic	70_79	M	2_secondary	E
426	S0012	S2T6	right	epistemic	70_79	M	2_secondary	E
427	S0012	S5PW	right	epistemic	70_79	M	2_secondary	E
428	S0012	SU8C	right	epistemic	70_79	M	2_secondary	E
429	S0012	SWTX	weird	descriptive	70_79	M	2_secondary	E
430	S0012	SF2Q	right	epistemic	70_79	M	2_secondary	E
431	S0012	SVRQ	right	epistemic	70_79	M	2_secondary	E
432	S0012	SJ3S	right	epistemic	70_79	M	2_secondary	E
433	S0012	SF2Q	right	epistemic	70_79	M	2_secondary	E
434	S0012	S7TT	right	epistemic	70_79	M	2_secondary	E
435	S0012	SJ3S	right	epistemic	70_79	M	2_secondary	E
436	S0012	SF2Q	right	epistemic	70_79	M	2_secondary	E
437	S0012	SNYG	right	epistemic	70_79	M	2_secondary	E
438	S0012	SNYG	right	epistemic	70_79	M	2_secondary	E
439	S0012	SHC8	right	epistemic	70_79	M	2_secondary	E
440	S0012	SDHB	right	epistemic	70_79	M	2_secondary	E
441	S0012	SKJH	right	epistemic	70_79	M	2_secondary	E
442	S0012	S5PW	right	epistemic	70_79	M	2_secondary	E
443	S0012	SNYG	right	epistemic	70_79	M	2_secondary	E
444	S0012	SXAZ	right	epistemic	70_79	M	2_secondary	E
445	S0012	S2T6	true	epistemic	70_79	M	2_secondary	E
446	S0012	SNYG	right	epistemic	70_79	M	2_secondary	E
447	S0012	STB7	right	epistemic	70_79	M	2_secondary	E
448	S0012	SXAZ	great	evaluative	70_79	M	2_secondary	E
449	S0012	SF2Q	right	epistemic	70_79	M	2_secondary	E
450	S0012	SHTW	right	epistemic	70_79	M	2_secondary	E
451	S0012	SU8C	right	epistemic	70_79	M	2_secondary	E
452	S0012	SAQD	great	evaluative	70_79	M	2_secondary	E
453	S0012	SDXW	right	epistemic	70_79	M	2_secondary	E
454	S0012	SDXW	right	epistemic	70_79	M	2_secondary	E
455	S0012	SDXW	right	epistemic	70_79	M	2_secondary	E
456	S0012	S6AK	right	epistemic	70_79	M	2_secondary	E
457	S0012	SUQM	right	epistemic	70_79	M	2_secondary	E
458	S0012	SDHB	right	epistemic	70_79	M	2_secondary	E
459	S0012	SL8N	right	epistemic	70_79	M	2_secondary	E
460	S0012	SAQD	right	epistemic	70_79	M	2_secondary	E
461	S0012	SAQD	right	epistemic	70_79	M	2_secondary	E
462	S0012	SF2Q	right	epistemic	70_79	M	2_secondary	E
463	S0012	SKYQ	right	epistemic	70_79	M	2_secondary	E
464	S0012	SL8N	true	epistemic	70_79	M	2_secondary	E
465	S0012	SFER	right	epistemic	70_79	M	2_secondary	E
466	S0012	ST8H	right	epistemic	70_79	M	2_secondary	E
467	S0012	SL8N	right	epistemic	70_79	M	2_secondary	E
468	S0012	S59W	right	epistemic	70_79	M	2_secondary	E
469	S0012	SNYG	right	epistemic	70_79	M	2_secondary	E
470	S0012	SF2Q	right	epistemic	70_79	M	2_secondary	E
471	S0012	S6A5	typical	descriptive	70_79	M	2_secondary	E
472	S0012	SW6K	right	epistemic	70_79	M	2_secondary	E
473	S0012	S7TT	right	epistemic	70_79	M	2_secondary	E
474	S0012	SL8N	right	epistemic	70_79	M	2_secondary	E
475	S0012	SZJ7	right	epistemic	70_79	M	2_secondary	E
476	S0012	SZJ7	right	epistemic	70_79	M	2_secondary	E
477	S0012	SZNG	great	evaluative	70_79	M	2_secondary	E
478	S0012	SDHB	right	epistemic	70_79	M	2_secondary	E
479	S0012	SVUC	true	epistemic	70_79	M	2_secondary	E
480	S0012	SH4V	right	epistemic	70_79	M	2_secondary	E
481	S0012	SD2R	good	evaluative	70_79	M	2_secondary	E
482	S0012	SCZV	right	epistemic	70_79	M	2_secondary	E
483	S0012	SXAZ	right	epistemic	70_79	M	2_secondary	E
484	S0012	STB7	right	epistemic	70_79	M	2_secondary	E
485	S0012	SXAZ	right	epistemic	70_79	M	2_secondary	E
486	S0012	S6A5	right	epistemic	70_79	M	2_secondary	E
487	S0012	S38P	great	evaluative	70_79	M	2_secondary	E
488	S0012	SZJ7	weird	descriptive	70_79	M	2_secondary	E
489	S0012	SDHB	right	epistemic	70_79	M	2_secondary	E
490	S0012	SZNG	amazing	emotive	70_79	M	2_secondary	E
491	S0012	SUQM	right	epistemic	70_79	M	2_secondary	E
492	S0012	SU8C	disgusting	emotive	70_79	M	2_secondary	E
493	S0012	SF2Q	right	epistemic	70_79	M	2_secondary	E
494	S0012	SF2Q	right	epistemic	70_79	M	2_secondary	E
495	S0012	SXAZ	right	epistemic	70_79	M	2_secondary	E
496	S0012	SDFL	nice	evaluative	70_79	M	2_secondary	E
497	S0012	SHTW	right	epistemic	70_79	M	2_secondary	E
498	S0012	SDHB	right	epistemic	70_79	M	2_secondary	E
499	S0012	SL8N	right	epistemic	70_79	M	2_secondary	E
500	S0012	SUQM	right	epistemic	70_79	M	2_secondary	E
501	S0012	SDHB	right	epistemic	70_79	M	2_secondary	E
502	S0012	SF2Q	right	epistemic	70_79	M	2_secondary	E
503	S0012	S6YA	right	epistemic	70_79	M	2_secondary	E
504	S0012	SL8N	right	epistemic	70_79	M	2_secondary	E
505	S0012	SUQM	right	epistemic	70_79	M	2_secondary	E
506	S0012	S8YL	right	epistemic	70_79	M	2_secondary	E
507	S0012	SF8D	right	epistemic	70_79	M	2_secondary	E
508	S0012	S5TE	right	epistemic	70_79	M	2_secondary	E
509	S0012	SW6K	right	epistemic	70_79	M	2_secondary	E
510	S0012	SM88	right	epistemic	70_79	M	2_secondary	E
511	S0012	S5TE	right	epistemic	70_79	M	2_secondary	E
512	S0012	SF2Q	right	epistemic	70_79	M	2_secondary	E
513	S0012	SZQ9	right	epistemic	70_79	M	2_secondary	E
514	S0012	STB7	right	epistemic	70_79	M	2_secondary	E
515	S0012	SF2Q	right	epistemic	70_79	M	2_secondary	E
516	S0012	SZQ9	right	epistemic	70_79	M	2_secondary	E
517	S0012	SJ3S	true	epistemic	70_79	M	2_secondary	E
518	S0012	SVX4	right	epistemic	70_79	M	2_secondary	E
519	S0012	STB7	right	epistemic	70_79	M	2_secondary	E
520	S0012	SL8N	right	epistemic	70_79	M	2_secondary	E
521	S0012	S2UJ	right	epistemic	70_79	M	2_secondary	E
522	S0012	S2T6	right	epistemic	70_79	M	2_secondary	E
523	S0012	S7TT	right	epistemic	70_79	M	2_secondary	E
524	S0012	S2PY	right	epistemic	70_79	M	2_secondary	E
525	S0012	SZNG	right	epistemic	70_79	M	2_secondary	E
526	S0012	SF2Q	right	epistemic	70_79	M	2_secondary	E
527	S0012	SXAZ	right	epistemic	70_79	M	2_secondary	E
528	S0012	SXAZ	right	epistemic	70_79	M	2_secondary	E
529	S0012	SZJ7	scary	emotive	70_79	M	2_secondary	E
530	S0012	SXAZ	right	epistemic	70_79	M	2_secondary	E
531	S0012	SF2Q	right	epistemic	70_79	M	2_secondary	E
532	S0012	S7TT	right	epistemic	70_79	M	2_secondary	E
533	S0012	SU8C	right	epistemic	70_79	M	2_secondary	E
534	S0012	S6A5	right	epistemic	70_79	M	2_secondary	E
535	S0012	S6AK	right	epistemic	70_79	M	2_secondary	E
536	S0012	S6AK	right	epistemic	70_79	M	2_secondary	E
537	S0012	SMF3	brilliant	evaluative	70_79	M	2_secondary	E
538	S0012	S7TT	true	epistemic	70_79	M	2_secondary	E
539	S0012	SNYG	right	epistemic	70_79	M	2_secondary	E
540	S0012	SZNG	right	epistemic	70_79	M	2_secondary	E
541	S0012	SXAZ	beautiful	descriptive	70_79	M	2_secondary	E
542	S0012	SYHW	right	epistemic	70_79	M	2_secondary	E
543	S0012	SZNG	right	epistemic	70_79	M	2_secondary	E
544	S0012	SYHW	funny	emotive	70_79	M	2_secondary	E
545	S0012	S38P	okay	uptake	70_79	M	2_secondary	E
546	S0012	SKYQ	right	epistemic	70_79	M	2_secondary	E
547	S0012	S7TT	right	epistemic	70_79	M	2_secondary	E
548	S0012	SJ3S	awful	emotive	70_79	M	2_secondary	E
549	S0012	SZQ9	right	epistemic	70_79	M	2_secondary	E
550	S0012	S7TT	right	epistemic	70_79	M	2_secondary	E
551	S0012	S7TT	right	epistemic	70_79	M	2_secondary	E
552	S0012	SVX4	right	epistemic	70_79	M	2_secondary	E
553	S0012	S7TT	right	epistemic	70_79	M	2_secondary	E
554	S0012	S2T6	right	epistemic	70_79	M	2_secondary	E
555	S0012	S2T6	right	epistemic	70_79	M	2_secondary	E
556	S0012	SNYG	right	epistemic	70_79	M	2_secondary	E
557	S0012	STB7	right	epistemic	70_79	M	2_secondary	E
558	S0012	STB7	right	epistemic	70_79	M	2_secondary	E
559	S0012	SDHB	right	epistemic	70_79	M	2_secondary	E
560	S0012	S2PY	right	epistemic	70_79	M	2_secondary	E
561	S0012	S2PY	right	epistemic	70_79	M	2_secondary	E
562	S0012	S2PY	right	epistemic	70_79	M	2_secondary	E
563	S0012	SNYG	right	epistemic	70_79	M	2_secondary	E
564	S0012	SDXW	horrible	emotive	70_79	M	2_secondary	E
565	S0012	SM88	lovely	evaluative	70_79	M	2_secondary	E
566	S0012	S8YL	right	epistemic	70_79	M	2_secondary	E
567	S0012	SH4V	right	epistemic	70_79	M	2_secondary	E
568	S0012	SZNG	right	epistemic	70_79	M	2_secondary	E
569	S0012	SVX4	okay	uptake	70_79	M	2_secondary	E
570	S0012	SVUC	right	epistemic	70_79	M	2_secondary	E
571	S0012	SVUC	right	epistemic	70_79	M	2_secondary	E
572	S0012	S6A5	right	epistemic	70_79	M	2_secondary	E
573	S0012	SDXW	right	epistemic	70_79	M	2_secondary	E
574	S0012	SF2Q	right	epistemic	70_79	M	2_secondary	E
575	S0012	SVX4	right	epistemic	70_79	M	2_secondary	E
576	S0012	SJH6	right	epistemic	70_79	M	2_secondary	E
577	S0012	SVX4	right	epistemic	70_79	M	2_secondary	E
578	S0012	SU8C	scandalous	ethical	70_79	M	2_secondary	E
579	S0012	SNYG	right	epistemic	70_79	M	2_secondary	E
580	S0012	SUQM	true	epistemic	70_79	M	2_secondary	E
581	S0012	SKJH	alright	uptake	70_79	M	2_secondary	E
582	S0012	SL8N	right	epistemic	70_79	M	2_secondary	E
583	S0012	SUQM	right	epistemic	70_79	M	2_secondary	E
584	S0012	S99N	right	epistemic	70_79	M	2_secondary	E
585	S0012	STB7	right	epistemic	70_79	M	2_secondary	E
586	S0012	SL8N	right	epistemic	70_79	M	2_secondary	E
587	S0012	SU8C	right	epistemic	70_79	M	2_secondary	E
588	S0012	SDHB	right	epistemic	70_79	M	2_secondary	E
589	S0012	SZNG	right	epistemic	70_79	M	2_secondary	E
590	S0012	SVX4	right	epistemic	70_79	M	2_secondary	E
591	S0012	SY4A	right	epistemic	70_79	M	2_secondary	E
592	S0012	SF2Q	right	epistemic	70_79	M	2_secondary	E
593	S0012	SVUC	nice	evaluative	70_79	M	2_secondary	E
594	S0012	SL8N	right	epistemic	70_79	M	2_secondary	E
595	S0012	SF2Q	right	epistemic	70_79	M	2_secondary	E
596	S0012	SDHB	right	epistemic	70_79	M	2_secondary	E
597	S0012	SZJ7	right	epistemic	70_79	M	2_secondary	E
598	S0012	SW6K	right	epistemic	70_79	M	2_secondary	E
599	S0012	SHLT	right	epistemic	70_79	M	2_secondary	E
600	S0012	SQ2D	right	epistemic	70_79	M	2_secondary	E
601	S0012	SVRQ	right	epistemic	70_79	M	2_secondary	E
602	S0012	SF2Q	right	epistemic	70_79	M	2_secondary	E
603	S0012	SU8C	right	epistemic	70_79	M	2_secondary	E
604	S0012	SJ3S	right	epistemic	70_79	M	2_secondary	E
605	S0012	SDFL	right	epistemic	70_79	M	2_secondary	E
606	S0012	SXAZ	right	epistemic	70_79	M	2_secondary	E
607	S0012	SD2R	okay	uptake	70_79	M	2_secondary	E
608	S0012	SDHB	right	epistemic	70_79	M	2_secondary	E
609	S0012	S6A5	right	epistemic	70_79	M	2_secondary	E
610	S0012	SFER	great	evaluative	70_79	M	2_secondary	E
611	S0012	S6A5	right	epistemic	70_79	M	2_secondary	E
612	S0012	SVUC	right	epistemic	70_79	M	2_secondary	E
613	S0012	SXAZ	right	epistemic	70_79	M	2_secondary	E
614	S0012	STB7	right	epistemic	70_79	M	2_secondary	E
615	S0012	SY4A	right	epistemic	70_79	M	2_secondary	E
616	S0012	SVRQ	right	epistemic	70_79	M	2_secondary	E
617	S0012	SZNG	right	epistemic	70_79	M	2_secondary	E
618	S0012	S2T6	right	epistemic	70_79	M	2_secondary	E
619	S0012	SF2Q	true	epistemic	70_79	M	2_secondary	E
620	S0012	SD65	right	epistemic	70_79	M	2_secondary	E
621	S0012	SP62	right	epistemic	70_79	M	2_secondary	E
622	S0012	SF2Q	right	epistemic	70_79	M	2_secondary	E
623	S0012	S5TE	right	epistemic	70_79	M	2_secondary	E
624	S0012	SL8N	right	epistemic	70_79	M	2_secondary	E
625	S0012	SDHB	right	epistemic	70_79	M	2_secondary	E
626	S0012	S9B9	right	epistemic	70_79	M	2_secondary	E
627	S0012	SNYG	right	epistemic	70_79	M	2_secondary	E
628	S0012	SZNG	right	epistemic	70_79	M	2_secondary	E
629	S0012	ST64	horrible	emotive	70_79	M	2_secondary	E
630	S0012	SJ3S	right	epistemic	70_79	M	2_secondary	E
631	S0012	SJH6	right	epistemic	70_79	M	2_secondary	E
632	S0012	SZNG	right	epistemic	70_79	M	2_secondary	E
633	S0012	STB7	pathetic	evaluative	70_79	M	2_secondary	E
634	S0012	STB7	right	epistemic	70_79	M	2_secondary	E
635	S0012	S2UJ	right	epistemic	70_79	M	2_secondary	E
636	S0012	SF2Q	right	epistemic	70_79	M	2_secondary	E
637	S0012	S26N	right	epistemic	70_79	M	2_secondary	E
638	S0012	SG5Q	alright	uptake	70_79	M	2_secondary	E
639	S0012	S2T6	right	epistemic	70_79	M	2_secondary	E
640	S0012	S2T6	right	epistemic	70_79	M	2_secondary	E
641	S0012	ST8H	nice	evaluative	70_79	M	2_secondary	E
642	S0012	SU8C	right	epistemic	70_79	M	2_secondary	E
643	S0012	S2T6	right	epistemic	70_79	M	2_secondary	E
644	S0012	SD2R	right	epistemic	70_79	M	2_secondary	E
645	S0012	SU8C	right	epistemic	70_79	M	2_secondary	E
646	S0012	ST8H	nice	evaluative	70_79	M	2_secondary	E
647	S0012	S7TT	right	epistemic	70_79	M	2_secondary	E
648	S0012	SP62	right	epistemic	70_79	M	2_secondary	E
649	S0012	STB7	right	epistemic	70_79	M	2_secondary	E
650	S0012	S7TT	right	epistemic	70_79	M	2_secondary	E
651	S0012	S59W	weird	descriptive	70_79	M	2_secondary	E
652	S0012	S5PW	right	epistemic	70_79	M	2_secondary	E
653	S0012	SDHB	right	epistemic	70_79	M	2_secondary	E
654	S0012	S2T6	right	epistemic	70_79	M	2_secondary	E
655	S0012	S6YA	right	epistemic	70_79	M	2_secondary	E
656	S0012	STB7	right	epistemic	70_79	M	2_secondary	E
657	S0012	S2T6	right	epistemic	70_79	M	2_secondary	E
658	S0012	SYHW	right	epistemic	70_79	M	2_secondary	E
659	S0012	SXWR	alright	uptake	70_79	M	2_secondary	E
660	S0012	S7TT	right	epistemic	70_79	M	2_secondary	E
661	S0012	STB7	right	epistemic	70_79	M	2_secondary	E
662	S0012	SP62	true	epistemic	70_79	M	2_secondary	E
663	S0012	SVX4	right	epistemic	70_79	M	2_secondary	E
664	S0012	SU8C	terrible	evaluative	70_79	M	2_secondary	E
665	S0012	S5TE	right	epistemic	70_79	M	2_secondary	E
666	S0012	SDHB	right	epistemic	70_79	M	2_secondary	E
667	S0012	SW6K	right	epistemic	70_79	M	2_secondary	E
668	S0012	SD2R	right	epistemic	70_79	M	2_secondary	E
669	S0012	SNYG	right	epistemic	70_79	M	2_secondary	E
670	S0012	S7TT	right	epistemic	70_79	M	2_secondary	E
671	S0012	SL8N	right	epistemic	70_79	M	2_secondary	E
672	S0012	S6AK	lovely	evaluative	70_79	M	2_secondary	E
673	S0012	SD2R	right	epistemic	70_79	M	2_secondary	E
674	S0012	SZJ7	amazing	emotive	70_79	M	2_secondary	E
675	S0012	SD2R	brilliant	evaluative	70_79	M	2_secondary	E
676	S0012	SD65	right	epistemic	70_79	M	2_secondary	E
677	S0012	S5PW	ridiculous	emotive	70_79	M	2_secondary	E
678	S0012	SF6K	right	epistemic	70_79	M	2_secondary	E
679	S0012	SNYG	right	epistemic	70_79	M	2_secondary	E
680	S0012	SF2Q	right	epistemic	70_79	M	2_secondary	E
681	S0012	SNYG	right	epistemic	70_79	M	2_secondary	E
682	S0012	ST8H	good	evaluative	70_79	M	2_secondary	E
683	S0012	SHC8	good	evaluative	70_79	M	2_secondary	E
684	S0012	SZNG	right	epistemic	70_79	M	2_secondary	E
685	S0012	S5PW	right	epistemic	70_79	M	2_secondary	E
686	S0012	SVX4	right	epistemic	70_79	M	2_secondary	E
687	S0012	SDHB	amazing	emotive	70_79	M	2_secondary	E
688	S0012	SG5Q	right	epistemic	70_79	M	2_secondary	E
689	S0012	S5PW	right	epistemic	70_79	M	2_secondary	E
690	S0012	SDHB	terrible	evaluative	70_79	M	2_secondary	E
691	S0012	SP62	right	epistemic	70_79	M	2_secondary	E
692	S0012	SD65	right	epistemic	70_79	M	2_secondary	E
693	S0012	SXAZ	right	epistemic	70_79	M	2_secondary	E
694	S0012	S7TT	right	epistemic	70_79	M	2_secondary	E
695	S0012	S7TT	right	epistemic	70_79	M	2_secondary	E
696	S0012	S5PW	right	epistemic	70_79	M	2_secondary	E
697	S0012	SH4V	right	epistemic	70_79	M	2_secondary	E
698	S0012	S5PW	right	epistemic	70_79	M	2_secondary	E
699	S0013	S9DE	nice	evaluative	60_69	F	3_sixthform	E
700	S0013	SAQD	awful	emotive	60_69	F	3_sixthform	E
701	S0013	SKYQ	right	epistemic	60_69	F	3_sixthform	E
702	S0013	SZBV	different	descriptive	60_69	F	3_sixthform	E
703	S0013	S5PW	right	epistemic	60_69	F	3_sixthform	E
704	S0013	SDHB	right	epistemic	60_69	F	3_sixthform	E
705	S0013	SW6K	right	epistemic	60_69	F	3_sixthform	E
706	S0013	S7RA	right	epistemic	60_69	F	3_sixthform	E
707	S0013	SM88	good	evaluative	60_69	F	3_sixthform	E
708	S0013	SF2Q	right	epistemic	60_69	F	3_sixthform	E
709	S0013	SHTW	right	epistemic	60_69	F	3_sixthform	E
710	S0013	SWTX	brilliant	evaluative	60_69	F	3_sixthform	E
711	S0013	SDXW	amazing	emotive	60_69	F	3_sixthform	E
712	S0013	SJ3S	alright	uptake	60_69	F	3_sixthform	E
713	S0013	ST8H	pretty	descriptive	60_69	F	3_sixthform	E
714	S0013	S49V	right	epistemic	60_69	F	3_sixthform	E
715	S0013	SU8C	right	epistemic	60_69	F	3_sixthform	E
716	S0013	SJ3S	terrible	evaluative	60_69	F	3_sixthform	E
717	S0013	S9B9	right	epistemic	60_69	F	3_sixthform	E
718	S0013	S7RA	good	evaluative	60_69	F	3_sixthform	E
719	S0013	SW6K	right	epistemic	60_69	F	3_sixthform	E
720	S0013	ST64	good	evaluative	60_69	F	3_sixthform	E
721	S0013	SM88	right	epistemic	60_69	F	3_sixthform	E
722	S0013	S7UX	right	epistemic	60_69	F	3_sixthform	E
723	S0013	SF2Q	right	epistemic	60_69	F	3_sixthform	E
724	S0013	SU8C	right	epistemic	60_69	F	3_sixthform	E
725	S0013	SJH6	okay	uptake	60_69	F	3_sixthform	E
726	S0013	SZJ7	fantastic	evaluative	60_69	F	3_sixthform	E
727	S0013	SL8N	right	epistemic	60_69	F	3_sixthform	E
728	S0013	SF2Q	nice	evaluative	60_69	F	3_sixthform	E
729	S0013	ST8H	exciting	emotive	60_69	F	3_sixthform	E
730	S0013	S38P	true	epistemic	60_69	F	3_sixthform	E
731	S0013	SL8N	right	epistemic	60_69	F	3_sixthform	E
732	S0013	SH4V	alright	uptake	60_69	F	3_sixthform	E
733	S0013	SMF3	right	epistemic	60_69	F	3_sixthform	E
734	S0013	S9B9	good	evaluative	60_69	F	3_sixthform	E
735	S0013	SVRQ	clever	descriptive	60_69	F	3_sixthform	E
736	S0013	SZ8H	alright	uptake	60_69	F	3_sixthform	E
737	S0013	SDHB	right	epistemic	60_69	F	3_sixthform	E
738	S0013	SKJH	awful	emotive	60_69	F	3_sixthform	E
739	S0013	SD2R	terrible	evaluative	60_69	F	3_sixthform	E
740	S0013	SMF3	true	epistemic	60_69	F	3_sixthform	E
741	S0013	ST8H	funny	emotive	60_69	F	3_sixthform	E
742	S0013	SM88	good	evaluative	60_69	F	3_sixthform	E
743	S0013	S7TT	true	epistemic	60_69	F	3_sixthform	E
744	S0013	SL8N	right	epistemic	60_69	F	3_sixthform	E
745	S0013	SHTW	right	epistemic	60_69	F	3_sixthform	E
746	S0013	SVUC	right	epistemic	60_69	F	3_sixthform	E
747	S0013	S9B9	good	evaluative	60_69	F	3_sixthform	E
748	S0013	SQD6	bad	evaluative	60_69	F	3_sixthform	E
749	S0013	SG5Q	illegal	descriptive	60_69	F	3_sixthform	E
750	S0013	SE2A	right	epistemic	60_69	F	3_sixthform	E
751	S0013	SFER	good	evaluative	60_69	F	3_sixthform	E
752	S0013	SZJ7	right	epistemic	60_69	F	3_sixthform	E
753	S0013	SKJH	lovely	evaluative	60_69	F	3_sixthform	E
754	S0013	SVUC	terrible	evaluative	60_69	F	3_sixthform	E
755	S0013	ST8H	lovely	evaluative	60_69	F	3_sixthform	E
756	S0013	SM88	right	epistemic	60_69	F	3_sixthform	E
757	S0013	SGMT	strange	descriptive	60_69	F	3_sixthform	E
758	S0013	SL8N	right	epistemic	60_69	F	3_sixthform	E
759	S0013	SZNG	right	epistemic	60_69	F	3_sixthform	E
760	S0013	SF2Q	right	epistemic	60_69	F	3_sixthform	E
761	S0013	SDHB	right	epistemic	60_69	F	3_sixthform	E
762	S0013	SXWR	strange	descriptive	60_69	F	3_sixthform	E
763	S0013	SF2Q	right	epistemic	60_69	F	3_sixthform	E
764	S0013	SY4A	fine	uptake	60_69	F	3_sixthform	E
765	S0013	SJH6	right	epistemic	60_69	F	3_sixthform	E
766	S0013	SF6K	right	epistemic	60_69	F	3_sixthform	E
767	S0013	SDXW	true	epistemic	60_69	F	3_sixthform	E
768	S0013	SF2Q	right	epistemic	60_69	F	3_sixthform	E
769	S0013	SDXW	right	epistemic	60_69	F	3_sixthform	E
770	S0013	SNYG	right	epistemic	60_69	F	3_sixthform	E
771	S0013	SCZV	right	epistemic	60_69	F	3_sixthform	E
772	S0013	S5TE	right	epistemic	60_69	F	3_sixthform	E
773	S0013	SHC8	right	epistemic	60_69	F	3_sixthform	E
774	S0013	SD2R	brilliant	evaluative	60_69	F	3_sixthform	E
775	S0013	SMF3	right	epistemic	60_69	F	3_sixthform	E
776	S0013	SF8D	lovely	evaluative	60_69	F	3_sixthform	E
777	S0013	S2PY	true	epistemic	60_69	F	3_sixthform	E
778	S0013	S9B9	true	epistemic	60_69	F	3_sixthform	E
779	S0013	S38P	great	evaluative	60_69	F	3_sixthform	E
780	S0013	SDHB	right	epistemic	60_69	F	3_sixthform	E
781	S0013	SMF3	right	epistemic	60_69	F	3_sixthform	E
782	S0013	S5PW	right	epistemic	60_69	F	3_sixthform	E
783	S0013	SL8N	right	epistemic	60_69	F	3_sixthform	E
784	S0013	S2T6	right	epistemic	60_69	F	3_sixthform	E
785	S0013	SHC8	right	epistemic	60_69	F	3_sixthform	E
786	S0013	SDHB	true	epistemic	60_69	F	3_sixthform	E
787	S0013	ST8H	lucky	descriptive	60_69	F	3_sixthform	E
788	S0013	SDXW	right	epistemic	60_69	F	3_sixthform	E
789	S0013	SAQD	horrible	emotive	60_69	F	3_sixthform	E
790	S0013	SKYQ	beautiful	descriptive	60_69	F	3_sixthform	E
791	S0013	SGMT	right	epistemic	60_69	F	3_sixthform	E
792	S0013	SDHB	amazing	emotive	60_69	F	3_sixthform	E
793	S0013	SFER	good	evaluative	60_69	F	3_sixthform	E
794	S0013	SYHW	devious	evaluative	60_69	F	3_sixthform	E
795	S0013	SMF3	right	epistemic	60_69	F	3_sixthform	E
796	S0013	S7RA	true	epistemic	60_69	F	3_sixthform	E
797	S0013	S9B9	right	epistemic	60_69	F	3_sixthform	E
798	S0013	SZJ7	strange	descriptive	60_69	F	3_sixthform	E
799	S0013	SM88	right	epistemic	60_69	F	3_sixthform	E
800	S0013	S7RA	alright	uptake	60_69	F	3_sixthform	E
801	S0013	S38P	right	epistemic	60_69	F	3_sixthform	E
802	S0013	SJH6	strange	descriptive	60_69	F	3_sixthform	E
803	S0013	SH4V	right	epistemic	60_69	F	3_sixthform	E
804	S0013	SZBV	right	epistemic	60_69	F	3_sixthform	E
805	S0013	SL8N	right	epistemic	60_69	F	3_sixthform	E
806	S0013	SZQ9	awful	emotive	60_69	F	3_sixthform	E
807	S0013	S7TT	scary	emotive	60_69	F	3_sixthform	E
808	S0013	SG5Q	right	epistemic	60_69	F	3_sixthform	E
809	S0013	SG5Q	right	epistemic	60_69	F	3_sixthform	E
810	S0013	SUQM	crazy	descriptive	60_69	F	3_sixthform	E
811	S0013	SDHB	true	epistemic	60_69	F	3_sixthform	E
812	S0013	SMF3	right	epistemic	60_69	F	3_sixthform	E
813	S0013	S59W	hard	descriptive	60_69	F	3_sixthform	E
814	S0013	SZJ7	right	epistemic	60_69	F	3_sixthform	E
815	S0013	S7RA	okay	uptake	60_69	F	3_sixthform	E
816	S0013	SHTW	right	epistemic	60_69	F	3_sixthform	E
817	S0013	SH4V	okay	uptake	60_69	F	3_sixthform	E
818	S0013	SCZV	scary	emotive	60_69	F	3_sixthform	E
819	S0013	S7RA	okay	uptake	60_69	F	3_sixthform	E
820	S0013	SF2Q	right	epistemic	60_69	F	3_sixthform	E
821	S0013	SM88	right	epistemic	60_69	F	3_sixthform	E
822	S0013	SDXW	right	epistemic	60_69	F	3_sixthform	E
823	S0013	SJ3S	true	epistemic	60_69	F	3_sixthform	E
824	S0014	SKCY	right	epistemic	30_39	F	5_postgrad	B
825	S0015	SKNF	good	evaluative	60_69	F	5_postgrad	E
826	S0015	S9ZP	odd	descriptive	60_69	F	5_postgrad	E
827	S0015	SA9T	good	evaluative	60_69	F	5_postgrad	E
828	S0015	S9ZP	good	evaluative	60_69	F	5_postgrad	E
829	S0015	SQS3	perfect	evaluative	60_69	F	5_postgrad	E
830	S0015	S5ER	right	epistemic	60_69	F	5_postgrad	E
831	S0015	SQS3	perfect	evaluative	60_69	F	5_postgrad	E
832	S0015	S5ER	strange	descriptive	60_69	F	5_postgrad	E
833	S0017	S4PC	right	epistemic	70_79	M	3_sixthform	C1
834	S0018	SNRQ	good	evaluative	30_39	F	5_postgrad	C1
835	S0018	SN22	exciting	emotive	30_39	F	5_postgrad	C1
836	S0018	S6R4	good	evaluative	30_39	F	5_postgrad	C1
837	S0018	SN22	right	epistemic	30_39	F	5_postgrad	C1
838	S0018	SBVQ	okay	uptake	30_39	F	5_postgrad	C1
839	S0018	SW98	good	evaluative	30_39	F	5_postgrad	C1
840	S0018	S33B	right	epistemic	30_39	F	5_postgrad	C1
841	S0018	S33B	right	epistemic	30_39	F	5_postgrad	C1
842	S0018	SBVQ	alright	uptake	30_39	F	5_postgrad	C1
843	S0018	SJ4X	interesting	descriptive	30_39	F	5_postgrad	C1
844	S0018	SWSX	right	epistemic	30_39	F	5_postgrad	C1
845	S0018	SNRQ	fantastic	evaluative	30_39	F	5_postgrad	C1
846	S0018	S32W	great	evaluative	30_39	F	5_postgrad	C1
847	S0018	SWSX	good	evaluative	30_39	F	5_postgrad	C1
848	S0018	SKCY	weird	descriptive	30_39	F	5_postgrad	C1
849	S0018	SVNL	good	evaluative	30_39	F	5_postgrad	C1
850	S0018	SJ4X	right	epistemic	30_39	F	5_postgrad	C1
851	S0018	S5PF	okay	uptake	30_39	F	5_postgrad	C1
852	S0018	SHSL	disgusting	emotive	30_39	F	5_postgrad	C1
853	S0018	S4L9	good	evaluative	30_39	F	5_postgrad	C1
854	S0018	S575	right	epistemic	30_39	F	5_postgrad	C1
855	S0018	SN22	right	epistemic	30_39	F	5_postgrad	C1
856	S0018	SMEG	right	epistemic	30_39	F	5_postgrad	C1
857	S0018	SBVQ	right	epistemic	30_39	F	5_postgrad	C1
858	S0018	S2XV	nice	evaluative	30_39	F	5_postgrad	C1
859	S0018	ST47	amazing	emotive	30_39	F	5_postgrad	C1
860	S0018	SMSF	interesting	descriptive	30_39	F	5_postgrad	C1
861	S0018	SVBJ	true	epistemic	30_39	F	5_postgrad	C1
862	S0018	SVNL	right	epistemic	30_39	F	5_postgrad	C1
863	S0019	SJDM	true	epistemic	60_69	F	3_sixthform	D
864	S0019	SVNL	right	epistemic	60_69	F	3_sixthform	D
865	S0019	SJDM	right	epistemic	60_69	F	3_sixthform	D
866	S0019	SV2N	right	epistemic	60_69	F	3_sixthform	D
867	S0021	S23A	awesome	emotive	19_29	F	5_postgrad	B
868	S0021	S23A	awesome	emotive	19_29	F	5_postgrad	B
869	S0021	S23A	nice	evaluative	19_29	F	5_postgrad	B
870	S0021	S23A	true	epistemic	19_29	F	5_postgrad	B
871	S0021	S23A	true	epistemic	19_29	F	5_postgrad	B
872	S0022	SU6W	good	evaluative	30_39	F	4_graduate	C1
873	S0023	SU6W	embarrassing	emotive	40_49	M	3_sixthform	B
874	S0023	SU6W	good	evaluative	40_49	M	3_sixthform	B
875	S0023	SU6W	alright	uptake	40_49	M	3_sixthform	B
876	S0023	SVNZ	right	epistemic	40_49	M	3_sixthform	B
877	S0024	SLBS	nice	evaluative	30_39	F	5_postgrad	A
878	S0024	SDFL	wonderful	evaluative	30_39	F	5_postgrad	A
879	S0024	SWGX	good	evaluative	30_39	F	5_postgrad	A
880	S0024	SP6E	alright	uptake	30_39	F	5_postgrad	A
881	S0024	STNX	weird	descriptive	30_39	F	5_postgrad	A
882	S0024	SDFL	pretty	descriptive	30_39	F	5_postgrad	A
883	S0024	STNX	good	evaluative	30_39	F	5_postgrad	A
884	S0024	SYWF	good	evaluative	30_39	F	5_postgrad	A
885	S0024	SFXF	weird	descriptive	30_39	F	5_postgrad	A
886	S0024	SRG8	great	evaluative	30_39	F	5_postgrad	A
887	S0024	SDFL	alright	uptake	30_39	F	5_postgrad	A
888	S0024	S36Z	alright	uptake	30_39	F	5_postgrad	A
889	S0024	SDB6	interesting	descriptive	30_39	F	5_postgrad	A
890	S0024	SDB6	nice	evaluative	30_39	F	5_postgrad	A
891	S0024	SFP5	lovely	evaluative	30_39	F	5_postgrad	A
892	S0024	SJNJ	true	epistemic	30_39	F	5_postgrad	A
893	S0024	SFXU	horrible	emotive	30_39	F	5_postgrad	A
894	S0024	SFXU	alright	uptake	30_39	F	5_postgrad	A
895	S0024	SCZV	alright	uptake	30_39	F	5_postgrad	A
896	S0024	SJNJ	alright	uptake	30_39	F	5_postgrad	A
897	S0024	S7UX	alright	uptake	30_39	F	5_postgrad	A
898	S0024	SCZV	bad	evaluative	30_39	F	5_postgrad	A
899	S0024	SRG8	great	evaluative	30_39	F	5_postgrad	A
900	S0024	SFP5	surprising	emotive	30_39	F	5_postgrad	A
901	S0024	ST56	true	epistemic	30_39	F	5_postgrad	A
902	S0024	SFYP	normal	descriptive	30_39	F	5_postgrad	A
903	S0024	S5B4	good	evaluative	30_39	F	5_postgrad	A
904	S0024	SDFL	crazy	descriptive	30_39	F	5_postgrad	A
905	S0024	SFYP	crazy	descriptive	30_39	F	5_postgrad	A
906	S0024	SWGX	alright	uptake	30_39	F	5_postgrad	A
907	S0024	S99N	weird	descriptive	30_39	F	5_postgrad	A
908	S0024	SFRX	weird	descriptive	30_39	F	5_postgrad	A
909	S0024	SJNJ	good	evaluative	30_39	F	5_postgrad	A
910	S0024	S3RZ	impossible	epistemic	30_39	F	5_postgrad	A
911	S0024	SJ5D	alright	uptake	30_39	F	5_postgrad	A
912	S0024	SA9U	hilarious	emotive	30_39	F	5_postgrad	A
913	S0025	SWFJ	alright	uptake	30_39	F	4_graduate	B
914	S0026	SG3Q	alright	uptake	19_29	M	4_graduate	C2
915	S0026	SG3Q	exciting	emotive	19_29	M	4_graduate	C2
916	S0026	SUKT	tragic	emotive	19_29	M	4_graduate	C2
917	S0026	SG3Q	incredible	evaluative	19_29	M	4_graduate	C2
918	S0026	SG3Q	weird	descriptive	19_29	M	4_graduate	C2
919	S0026	SG3Q	fine	uptake	19_29	M	4_graduate	C2
920	S0026	SG3Q	good	evaluative	19_29	M	4_graduate	C2
921	S0026	SG3Q	incredible	evaluative	19_29	M	4_graduate	C2
922	S0030	S2E2	right	epistemic	40_49	F	5_postgrad	B
923	S0031	S7V3	true	epistemic	19_29	M	3_sixthform	E
924	S0031	S7V3	true	epistemic	19_29	M	3_sixthform	E
925	S0032	S23A	beautiful	descriptive	19_29	M	4_graduate	A
926	S0032	S23A	good	evaluative	19_29	M	4_graduate	A
927	S0032	S23A	alright	uptake	19_29	M	4_graduate	A
928	S0034	SJNB	good	evaluative	19_29	M	4_graduate	C2
929	S0035	SVBG	true	epistemic	30_39	F	5_postgrad	B
930	S0035	SVBG	good	evaluative	30_39	F	5_postgrad	B
931	S0036	SMEG	good	evaluative	40_49	F	5_postgrad	C1
932	S0037	SFM7	right	epistemic	19_29	F	5_postgrad	A
933	S0037	SCEL	right	epistemic	19_29	F	5_postgrad	A
934	S0037	SVET	right	epistemic	19_29	F	5_postgrad	A
935	S0037	SWGB	true	epistemic	19_29	F	5_postgrad	A
936	S0037	SH2A	funny	emotive	19_29	F	5_postgrad	A
937	S0037	SWGB	true	epistemic	19_29	F	5_postgrad	A
938	S0037	S48K	good	evaluative	19_29	F	5_postgrad	A
939	S0037	SWMV	right	epistemic	19_29	F	5_postgrad	A
940	S0037	SCEL	right	epistemic	19_29	F	5_postgrad	A
941	S0037	SP67	alright	uptake	19_29	F	5_postgrad	A
942	S0037	SGAX	right	epistemic	19_29	F	5_postgrad	A
943	S0037	SN27	right	epistemic	19_29	F	5_postgrad	A
944	S0037	SC4J	true	epistemic	19_29	F	5_postgrad	A
945	S0037	SWMV	right	epistemic	19_29	F	5_postgrad	A
946	S0037	S8J6	pretty	descriptive	19_29	F	5_postgrad	A
947	S0037	SH2A	stupid	descriptive	19_29	F	5_postgrad	A
948	S0037	SH2A	weird	descriptive	19_29	F	5_postgrad	A
949	S0037	SWMV	right	epistemic	19_29	F	5_postgrad	A
950	S0037	SH2A	right	epistemic	19_29	F	5_postgrad	A
951	S0037	SN27	right	epistemic	19_29	F	5_postgrad	A
952	S0037	S48K	true	epistemic	19_29	F	5_postgrad	A
953	S0037	SD68	true	epistemic	19_29	F	5_postgrad	A
954	S0037	SH2A	right	epistemic	19_29	F	5_postgrad	A
955	S0037	SCEL	right	epistemic	19_29	F	5_postgrad	A
956	S0037	SF2F	right	epistemic	19_29	F	5_postgrad	A
957	S0037	S48K	crazy	descriptive	19_29	F	5_postgrad	A
958	S0037	SFM7	crazy	descriptive	19_29	F	5_postgrad	A
959	S0037	SH2A	right	epistemic	19_29	F	5_postgrad	A
960	S0037	SQ6L	funny	emotive	19_29	F	5_postgrad	A
961	S0037	SVET	naughty	ethical	19_29	F	5_postgrad	A
962	S0037	SNRP	right	epistemic	19_29	F	5_postgrad	A
963	S0037	SH2A	right	epistemic	19_29	F	5_postgrad	A
964	S0037	S8J6	bad	evaluative	19_29	F	5_postgrad	A
965	S0037	S8J6	right	epistemic	19_29	F	5_postgrad	A
966	S0037	SVCS	crazy	descriptive	19_29	F	5_postgrad	A
967	S0037	SH2A	right	epistemic	19_29	F	5_postgrad	A
968	S0037	SN27	weird	descriptive	19_29	F	5_postgrad	A
969	S0037	SYG9	bad	evaluative	19_29	F	5_postgrad	A
970	S0037	S8J6	stupid	descriptive	19_29	F	5_postgrad	A
971	S0037	S8J6	true	epistemic	19_29	F	5_postgrad	A
972	S0037	S8J6	bad	evaluative	19_29	F	5_postgrad	A
973	S0037	S8J6	true	epistemic	19_29	F	5_postgrad	A
974	S0037	S48K	true	epistemic	19_29	F	5_postgrad	A
975	S0037	SWGB	ridiculous	emotive	19_29	F	5_postgrad	A
976	S0037	SH2A	true	epistemic	19_29	F	5_postgrad	A
977	S0038	S35U	good	evaluative	50_59	M	3_sixthform	B
978	S0038	S35U	alright	uptake	50_59	M	3_sixthform	B
979	S0038	S35U	right	epistemic	50_59	M	3_sixthform	B
980	S0041	S7SU	right	epistemic	19_29	F	4_graduate	B
981	S0041	SUNR	serious	descriptive	19_29	F	4_graduate	B
982	S0041	SU82	okay	uptake	19_29	F	4_graduate	B
983	S0041	STSS	brilliant	evaluative	19_29	F	4_graduate	B
984	S0041	SJG5	alright	uptake	19_29	F	4_graduate	B
985	S0041	SXRR	pretty	descriptive	19_29	F	4_graduate	B
986	S0041	SXRR	fine	uptake	19_29	F	4_graduate	B
987	S0041	SQWC	unbelievable	evaluative	19_29	F	4_graduate	B
988	S0041	STSS	true	epistemic	19_29	F	4_graduate	B
989	S0041	SZ7Y	fine	uptake	19_29	F	4_graduate	B
990	S0041	S7JG	okay	uptake	19_29	F	4_graduate	B
991	S0041	SLDB	definite	epistemic	19_29	F	4_graduate	B
992	S0041	S7SU	good	evaluative	19_29	F	4_graduate	B
993	S0041	SU82	fine	uptake	19_29	F	4_graduate	B
994	S0041	S7JG	true	epistemic	19_29	F	4_graduate	B
995	S0041	STSS	wrong	epistemic	19_29	F	4_graduate	B
996	S0041	SU82	brilliant	evaluative	19_29	F	4_graduate	B
997	S0041	SEGU	great	evaluative	19_29	F	4_graduate	B
998	S0041	S7JG	fine	uptake	19_29	F	4_graduate	B
999	S0041	S7GJ	bad	evaluative	19_29	F	4_graduate	B
1000	S0041	SEGU	fine	uptake	19_29	F	4_graduate	B
1001	S0041	STSS	true	epistemic	19_29	F	4_graduate	B
1002	S0041	SUNR	brilliant	evaluative	19_29	F	4_graduate	B
1003	S0041	SUNR	great	evaluative	19_29	F	4_graduate	B
1004	S0041	S8X7	nice	evaluative	19_29	F	4_graduate	B
1005	S0041	S6J2	fine	uptake	19_29	F	4_graduate	B
1006	S0041	SK3B	wise	descriptive	19_29	F	4_graduate	B
1007	S0041	SUNR	good	evaluative	19_29	F	4_graduate	B
1008	S0041	SK3B	sick	descriptive	19_29	F	4_graduate	B
1009	S0041	SXCW	normal	descriptive	19_29	F	4_graduate	B
1010	S0041	SU82	good	evaluative	19_29	F	4_graduate	B
1011	S0041	SQWC	mad	descriptive	19_29	F	4_graduate	B
1012	S0041	STSS	true	epistemic	19_29	F	4_graduate	B
1013	S0041	S8X7	different	descriptive	19_29	F	4_graduate	B
1014	S0041	STSS	fine	uptake	19_29	F	4_graduate	B
1015	S0041	S7JG	crazy	descriptive	19_29	F	4_graduate	B
1016	S0041	STSS	annoying	emotive	19_29	F	4_graduate	B
1017	S0041	SXCW	horrendous	evaluative	19_29	F	4_graduate	B
1018	S0041	SV2V	good	evaluative	19_29	F	4_graduate	B
1019	S0041	S7JG	normal	descriptive	19_29	F	4_graduate	B
1020	S0041	S8X7	fine	uptake	19_29	F	4_graduate	B
1021	S0041	S7GJ	beautiful	descriptive	19_29	F	4_graduate	B
1022	S0041	SK3B	easy	descriptive	19_29	F	4_graduate	B
1023	S0046	S7GJ	fine	uptake	19_29	M	3_sixthform	D
1024	S0046	S8X7	normal	descriptive	19_29	M	3_sixthform	D
1025	S0046	S7GJ	crazy	descriptive	19_29	M	3_sixthform	D
1026	S0046	S8X7	weird	descriptive	19_29	M	3_sixthform	D
1027	S0046	SUNR	naughty	ethical	19_29	M	3_sixthform	D
1028	S0049	SBVQ	cute	descriptive	19_29	F	3_sixthform	C1
1029	S0049	SBVQ	terrible	evaluative	19_29	F	3_sixthform	C1
1030	S0049	SWSX	okay	uptake	19_29	F	3_sixthform	C1
1031	S0050	SJNB	weird	descriptive	19_29	F	4_graduate	B
1032	S0050	SJNB	crazy	descriptive	19_29	F	4_graduate	B
1033	S0050	SJNB	mental	descriptive	19_29	F	4_graduate	B
1034	S0050	SJNB	true	epistemic	19_29	F	4_graduate	B
1035	S0050	SJNB	true	epistemic	19_29	F	4_graduate	B
1036	S0050	SJNB	amazing	emotive	19_29	F	4_graduate	B
1037	S0050	SJNB	hilarious	emotive	19_29	F	4_graduate	B
1038	S0050	SJNB	crazy	descriptive	19_29	F	4_graduate	B
1039	S0050	SJNB	amazing	emotive	19_29	F	4_graduate	B
1040	S0050	SJNB	wrong	epistemic	19_29	F	4_graduate	B
1041	S0051	S88R	mad	descriptive	19_29	M	4_graduate	D
1042	S0052	S3RN	good	evaluative	30_39	F	5_postgrad	B
1043	S0052	S3RN	good	evaluative	30_39	F	5_postgrad	B
1044	S0057	SLNB	true	epistemic	19_29	F	3_sixthform	E
1045	S0057	SLNB	fine	uptake	19_29	F	3_sixthform	E
1046	S0057	SLNB	ridiculous	emotive	19_29	F	3_sixthform	E
1047	S0057	SLNB	good	evaluative	19_29	F	3_sixthform	E
1048	S0057	SLNB	fine	uptake	19_29	F	3_sixthform	E
1049	S0057	SLNB	tricky	descriptive	19_29	F	3_sixthform	E
1050	S0057	SLNB	alright	uptake	19_29	F	3_sixthform	E
1051	S0058	SD6X	fine	uptake	19_29	F	4_graduate	B
1052	S0058	SFR2	mental	descriptive	19_29	F	4_graduate	B
1053	S0058	SUAB	right	epistemic	19_29	F	4_graduate	B
1054	S0058	SKRZ	fine	uptake	19_29	F	4_graduate	B
1055	S0058	SVH7	interesting	descriptive	19_29	F	4_graduate	B
1056	S0058	SFET	okay	uptake	19_29	F	4_graduate	B
1057	S0058	SVH7	interesting	descriptive	19_29	F	4_graduate	B
1058	S0058	SD6X	alright	uptake	19_29	F	4_graduate	B
1059	S0058	SD6X	fine	uptake	19_29	F	4_graduate	B
1060	S0058	SAT9	true	epistemic	19_29	F	4_graduate	B
1061	S0058	SH79	good	evaluative	19_29	F	4_graduate	B
1062	S0058	SFET	nice	evaluative	19_29	F	4_graduate	B
1063	S0058	SLNB	nice	evaluative	19_29	F	4_graduate	B
1064	S0058	SM6B	ridiculous	emotive	19_29	F	4_graduate	B
1065	S0058	S37K	alright	uptake	19_29	F	4_graduate	B
1066	S0058	SLNB	exciting	emotive	19_29	F	4_graduate	B
1067	S0058	SZXQ	interesting	descriptive	19_29	F	4_graduate	B
1068	S0058	SG3Q	cool	evaluative	19_29	F	4_graduate	B
1069	S0058	SD6X	fine	uptake	19_29	F	4_graduate	B
1070	S0058	SLNB	fine	uptake	19_29	F	4_graduate	B
1071	S0058	SGSK	nice	evaluative	19_29	F	4_graduate	B
1072	S0058	SG3Q	mean	ethical	19_29	F	4_graduate	B
1073	S0058	SLTU	interesting	descriptive	19_29	F	4_graduate	B
1074	S0058	SVH7	true	epistemic	19_29	F	4_graduate	B
1075	S0058	SVH7	alright	uptake	19_29	F	4_graduate	B
1076	S0058	SCXU	bizarre	descriptive	19_29	F	4_graduate	B
1077	S0058	SVH7	interesting	descriptive	19_29	F	4_graduate	B
1078	S0058	SLNB	exciting	emotive	19_29	F	4_graduate	B
1079	S0058	SM6B	interesting	descriptive	19_29	F	4_graduate	B
1080	S0058	S37K	interesting	descriptive	19_29	F	4_graduate	B
1081	S0058	SUAB	alright	uptake	19_29	F	4_graduate	B
1082	S0058	SD6X	fine	uptake	19_29	F	4_graduate	B
1083	S0058	SUAB	fine	uptake	19_29	F	4_graduate	B
1084	S0058	SG3Q	true	epistemic	19_29	F	4_graduate	B
1085	S0058	SLNB	fine	uptake	19_29	F	4_graduate	B
1086	S0058	SUKT	amazing	emotive	19_29	F	4_graduate	B
1087	S0058	SFR2	surreal	evaluative	19_29	F	4_graduate	B
1088	S0058	SGSK	great	evaluative	19_29	F	4_graduate	B
1089	S0058	SLNB	disgusting	emotive	19_29	F	4_graduate	B
1090	S0058	SG3Q	fine	uptake	19_29	F	4_graduate	B
1091	S0058	SH79	nice	evaluative	19_29	F	4_graduate	B
1092	S0058	SUKT	scary	emotive	19_29	F	4_graduate	B
1093	S0058	S37K	excellent	evaluative	19_29	F	4_graduate	B
1094	S0058	S72Q	alright	uptake	19_29	F	4_graduate	B
1095	S0058	SEUM	brilliant	evaluative	19_29	F	4_graduate	B
1096	S0058	SVD7	poor	ethical	19_29	F	4_graduate	B
1097	S0058	SUKT	true	epistemic	19_29	F	4_graduate	B
1098	S0058	SGSK	good	evaluative	19_29	F	4_graduate	B
1099	S0058	SUKT	crazy	descriptive	19_29	F	4_graduate	B
1100	S0058	SCWW	good	evaluative	19_29	F	4_graduate	B
1101	S0058	SG3Q	fine	uptake	19_29	F	4_graduate	B
1102	S0058	S2GS	fine	uptake	19_29	F	4_graduate	B
1103	S0058	SZXQ	good	evaluative	19_29	F	4_graduate	B
1104	S0059	SEGL	terrifying	emotive	19_29	F	5_postgrad	B
1105	S0060	S8LS	good	evaluative	30_39	M	4_graduate	C1
1106	S0063	S5HH	awful	emotive	40_49	M	4_graduate	B
1107	S0063	S5HH	nice	evaluative	40_49	M	4_graduate	B
1108	S0065	S7LN	amazing	emotive	30_39	F	5_postgrad	C1
1109	S0068	S2PS	true	epistemic	40_49	M	4_graduate	C1
1110	S0068	S2PS	right	epistemic	40_49	M	4_graduate	C1
1111	S0069	SV49	cool	evaluative	19_29	F	4_graduate	B
1112	S0072	S5SJ	cool	evaluative	19_29	M	3_sixthform	E
1113	S0072	S5SJ	fine	uptake	19_29	M	3_sixthform	E
1114	S0072	SZJ5	true	epistemic	19_29	M	3_sixthform	E
1115	S0073	SHSL	right	epistemic	30_39	M	5_postgrad	A
1116	S0074	SN22	right	epistemic	60_69	F	2_secondary	D
1117	S0074	SN22	right	epistemic	60_69	F	2_secondary	D
1118	S0074	SN22	right	epistemic	60_69	F	2_secondary	D
1119	S0074	SN22	nice	evaluative	60_69	F	2_secondary	D
1120	S0074	SN22	okay	uptake	60_69	F	2_secondary	D
1121	S0074	SN22	true	epistemic	60_69	F	2_secondary	D
1122	S0074	SN22	right	epistemic	60_69	F	2_secondary	D
1123	S0074	SN22	good	evaluative	60_69	F	2_secondary	D
1124	S0074	SN22	right	epistemic	60_69	F	2_secondary	D
1125	S0074	SN22	right	epistemic	60_69	F	2_secondary	D
1126	S0074	SN22	good	evaluative	60_69	F	2_secondary	D
1127	S0074	SN22	right	epistemic	60_69	F	2_secondary	D
1128	S0075	S2PS	wrong	epistemic	40_49	M	4_graduate	B
1129	S0076	SN7D	amazing	emotive	19_29	F	4_graduate	A
1130	S0076	SN7D	incredible	evaluative	19_29	F	4_graduate	A
1131	S0076	SN7D	amazing	emotive	19_29	F	4_graduate	A
1132	S0076	SN7D	brilliant	evaluative	19_29	F	4_graduate	A
1133	S0076	SN7D	amazing	emotive	19_29	F	4_graduate	A
1134	S0076	SN7D	awesome	emotive	19_29	F	4_graduate	A
1135	S0076	SN7D	brilliant	evaluative	19_29	F	4_graduate	A
1136	S0076	SN7D	nice	evaluative	19_29	F	4_graduate	A
1137	S0080	S5SJ	funny	emotive	19_29	M	3_sixthform	E
1138	S0082	SJW4	right	epistemic	60_69	M	2_secondary	E
1139	S0082	SJW4	right	epistemic	60_69	M	2_secondary	E
1140	S0082	S32Y	great	evaluative	60_69	M	2_secondary	E
1141	S0082	S9N4	good	evaluative	60_69	M	2_secondary	E
1142	S0082	SBYQ	right	epistemic	60_69	M	2_secondary	E
1143	S0082	SJW4	right	epistemic	60_69	M	2_secondary	E
1144	S0083	SDR9	true	epistemic	60_69	F	2_secondary	E
1145	S0083	S35U	weird	descriptive	60_69	F	2_secondary	E
1146	S0083	S35U	fine	uptake	60_69	F	2_secondary	E
1147	S0083	SE88	different	descriptive	60_69	F	2_secondary	E
1148	S0083	S7NH	ridiculous	emotive	60_69	F	2_secondary	E
1149	S0083	S35U	nice	evaluative	60_69	F	2_secondary	E
1150	S0083	SVBH	outrageous	emotive	60_69	F	2_secondary	E
1151	S0083	STRW	fine	uptake	60_69	F	2_secondary	E
1152	S0083	SDR9	right	epistemic	60_69	F	2_secondary	E
1153	S0083	SDR9	fine	uptake	60_69	F	2_secondary	E
1154	S0083	SDR9	true	epistemic	60_69	F	2_secondary	E
1155	S0083	S5UJ	true	epistemic	60_69	F	2_secondary	E
1156	S0083	SVBH	right	epistemic	60_69	F	2_secondary	E
1157	S0083	SNLY	strange	descriptive	60_69	F	2_secondary	E
1158	S0083	SDR9	interesting	descriptive	60_69	F	2_secondary	E
1159	S0083	SDR9	true	epistemic	60_69	F	2_secondary	E
1160	S0083	SDR9	right	epistemic	60_69	F	2_secondary	E
1161	S0083	S35U	fine	uptake	60_69	F	2_secondary	E
1162	S0083	S7NH	right	epistemic	60_69	F	2_secondary	E
1163	S0083	SDR9	fine	uptake	60_69	F	2_secondary	E
1164	S0083	S5UJ	okay	uptake	60_69	F	2_secondary	E
1165	S0083	S5UJ	fine	uptake	60_69	F	2_secondary	E
1166	S0083	S5UJ	true	epistemic	60_69	F	2_secondary	E
1167	S0084	SMME	weird	descriptive	19_29	F	5_postgrad	B
1168	S0084	S7JG	fine	uptake	19_29	F	5_postgrad	B
1169	S0084	SU82	nice	evaluative	19_29	F	5_postgrad	B
1170	S0084	SV2V	interesting	descriptive	19_29	F	5_postgrad	B
1171	S0084	SU82	right	epistemic	19_29	F	5_postgrad	B
1172	S0084	SU82	good	evaluative	19_29	F	5_postgrad	B
1173	S0084	S7NH	fine	uptake	19_29	F	5_postgrad	B
1174	S0084	S7SU	weird	descriptive	19_29	F	5_postgrad	B
1175	S0084	SJLT	amazing	emotive	19_29	F	5_postgrad	B
1176	S0084	SXCW	ridiculous	emotive	19_29	F	5_postgrad	B
1177	S0084	SXRR	true	epistemic	19_29	F	5_postgrad	B
1178	S0084	S7GJ	fine	uptake	19_29	F	5_postgrad	B
1179	S0084	S7JG	alright	uptake	19_29	F	5_postgrad	B
1180	S0084	SU82	nice	evaluative	19_29	F	5_postgrad	B
1181	S0084	SEGU	fine	uptake	19_29	F	5_postgrad	B
1182	S0084	S7GJ	fine	uptake	19_29	F	5_postgrad	B
1183	S0084	SVR6	brilliant	evaluative	19_29	F	5_postgrad	B
1184	S0084	SQWC	weird	descriptive	19_29	F	5_postgrad	B
1185	S0084	S7SU	foolish	descriptive	19_29	F	5_postgrad	B
1186	S0084	SVR6	amazing	emotive	19_29	F	5_postgrad	B
1187	S0084	SU82	normal	descriptive	19_29	F	5_postgrad	B
1188	S0084	SU82	fine	uptake	19_29	F	5_postgrad	B
1189	S0084	SE88	brilliant	evaluative	19_29	F	5_postgrad	B
1190	S0084	S5UJ	fine	uptake	19_29	F	5_postgrad	B
1191	S0084	STJD	interesting	descriptive	19_29	F	5_postgrad	B
1192	S0084	SXRR	nice	evaluative	19_29	F	5_postgrad	B
1193	S0084	SYTD	hard	descriptive	19_29	F	5_postgrad	B
1194	S0084	S7JG	fine	uptake	19_29	F	5_postgrad	B
1195	S0084	S7GJ	shocking	evaluative	19_29	F	5_postgrad	B
1196	S0084	S7GJ	good	evaluative	19_29	F	5_postgrad	B
1197	S0084	SJW4	ridiculous	emotive	19_29	F	5_postgrad	B
1198	S0084	SU82	disgusting	emotive	19_29	F	5_postgrad	B
1199	S0084	S7GJ	correct	epistemic	19_29	F	5_postgrad	B
1200	S0084	SQP2	mental	descriptive	19_29	F	5_postgrad	B
1201	S0084	SXCW	interesting	descriptive	19_29	F	5_postgrad	B
1202	S0084	STSS	fine	uptake	19_29	F	5_postgrad	B
1203	S0084	S48K	exciting	emotive	19_29	F	5_postgrad	B
1204	S0084	SDR9	good	evaluative	19_29	F	5_postgrad	B
1205	S0084	S7SU	alright	uptake	19_29	F	5_postgrad	B
1206	S0084	S5UJ	freaky	descriptive	19_29	F	5_postgrad	B
1207	S0084	S7JG	fine	uptake	19_29	F	5_postgrad	B
1208	S0084	S35U	bad	evaluative	19_29	F	5_postgrad	B
1209	S0084	S6J2	fine	uptake	19_29	F	5_postgrad	B
1210	S0084	S9N4	mental	descriptive	19_29	F	5_postgrad	B
1211	S0084	S7SU	fine	uptake	19_29	F	5_postgrad	B
1212	S0084	S7SU	weird	descriptive	19_29	F	5_postgrad	B
1213	S0084	SNLY	hard	descriptive	19_29	F	5_postgrad	B
1214	S0084	SVBH	fine	uptake	19_29	F	5_postgrad	B
1215	S0084	S7Z8	mental	descriptive	19_29	F	5_postgrad	B
1216	S0084	SJLT	fine	uptake	19_29	F	5_postgrad	B
1217	S0084	SU82	awesome	emotive	19_29	F	5_postgrad	B
1218	S0084	SXWH	awesome	emotive	19_29	F	5_postgrad	B
1219	S0084	SVR6	fine	uptake	19_29	F	5_postgrad	B
1220	S0084	SU82	alright	uptake	19_29	F	5_postgrad	B
1221	S0084	SQP2	horrible	emotive	19_29	F	5_postgrad	B
1222	S0084	STSS	wrong	epistemic	19_29	F	5_postgrad	B
1223	S0084	S7SU	dangerous	descriptive	19_29	F	5_postgrad	B
1224	S0084	SK3B	mad	descriptive	19_29	F	5_postgrad	B
1225	S0084	SMME	disgusting	emotive	19_29	F	5_postgrad	B
1226	S0084	S7GJ	impressive	emotive	19_29	F	5_postgrad	B
1227	S0084	SEGU	hilarious	emotive	19_29	F	5_postgrad	B
1228	S0084	SU82	mad	descriptive	19_29	F	5_postgrad	B
1229	S0084	STJD	okay	uptake	19_29	F	5_postgrad	B
1230	S0084	STSS	fine	uptake	19_29	F	5_postgrad	B
1231	S0084	SV2V	ridiculous	emotive	19_29	F	5_postgrad	B
1232	S0084	SU82	interesting	descriptive	19_29	F	5_postgrad	B
1233	S0084	SJLT	convenient	descriptive	19_29	F	5_postgrad	B
1234	S0084	S7SU	fine	uptake	19_29	F	5_postgrad	B
1235	S0084	SXCW	mental	descriptive	19_29	F	5_postgrad	B
1236	S0084	SU82	fine	uptake	19_29	F	5_postgrad	B
1237	S0084	SU82	hilarious	emotive	19_29	F	5_postgrad	B
1238	S0084	S35U	amazing	emotive	19_29	F	5_postgrad	B
1239	S0084	SZ7Y	fine	uptake	19_29	F	5_postgrad	B
1240	S0084	S7JG	bad	evaluative	19_29	F	5_postgrad	B
1241	S0084	S9N4	mental	descriptive	19_29	F	5_postgrad	B
1242	S0084	SU82	mad	descriptive	19_29	F	5_postgrad	B
1243	S0084	STSS	interesting	descriptive	19_29	F	5_postgrad	B
1244	S0084	SMME	fine	uptake	19_29	F	5_postgrad	B
1245	S0084	S7JG	funny	emotive	19_29	F	5_postgrad	B
1246	S0084	S7JG	funny	emotive	19_29	F	5_postgrad	B
1247	S0084	STSS	fine	uptake	19_29	F	5_postgrad	B
1248	S0084	S7GJ	cute	descriptive	19_29	F	5_postgrad	B
1249	S0084	STSS	fine	uptake	19_29	F	5_postgrad	B
1250	S0084	SQP2	funny	emotive	19_29	F	5_postgrad	B
1251	S0084	SUNR	wrong	epistemic	19_29	F	5_postgrad	B
1252	S0084	SQP2	good	evaluative	19_29	F	5_postgrad	B
1253	S0084	SU82	true	epistemic	19_29	F	5_postgrad	B
1254	S0084	SJW4	weird	descriptive	19_29	F	5_postgrad	B
1255	S0084	SVR6	right	epistemic	19_29	F	5_postgrad	B
1256	S0084	S9N4	true	epistemic	19_29	F	5_postgrad	B
1257	S0084	SU82	amazing	emotive	19_29	F	5_postgrad	B
1258	S0084	S9N4	right	epistemic	19_29	F	5_postgrad	B
1259	S0085	S5UJ	right	epistemic	19_29	F	4_graduate	D
1260	S0085	S5UJ	true	epistemic	19_29	F	4_graduate	D
1261	S0086	S5UJ	alright	uptake	19_29	M	2_secondary	E
1262	S0086	S3YZ	bad	evaluative	19_29	M	2_secondary	E
1263	S0086	SLDB	true	epistemic	19_29	M	2_secondary	E
1264	S0086	SLDB	good	evaluative	19_29	M	2_secondary	E
1265	S0086	S3YZ	shocking	evaluative	19_29	M	2_secondary	E
1266	S0086	S5UJ	fine	uptake	19_29	M	2_secondary	E
1267	S0086	S8X7	weird	descriptive	19_29	M	2_secondary	E
1268	S0086	SJW4	nice	evaluative	19_29	M	2_secondary	E
1269	S0086	SLDB	funny	emotive	19_29	M	2_secondary	E
1270	S0086	S3YZ	hilarious	emotive	19_29	M	2_secondary	E
1271	S0086	S5UJ	fine	uptake	19_29	M	2_secondary	E
1272	S0086	SBSJ	mental	descriptive	19_29	M	2_secondary	E
1273	S0086	S8LS	bad	evaluative	19_29	M	2_secondary	E
1274	S0086	S3YZ	fine	uptake	19_29	M	2_secondary	E
1275	S0086	S8X7	harsh	ethical	19_29	M	2_secondary	E
1276	S0086	S3YZ	pretty	descriptive	19_29	M	2_secondary	E
1277	S0086	SLDB	shitty	descriptive	19_29	M	2_secondary	E
1278	S0086	S8LS	good	evaluative	19_29	M	2_secondary	E
1279	S0086	S8LS	nice	evaluative	19_29	M	2_secondary	E
1280	S0086	SLDB	okay	uptake	19_29	M	2_secondary	E
1281	S0086	SLDB	fine	uptake	19_29	M	2_secondary	E
1282	S0086	S3YZ	fine	uptake	19_29	M	2_secondary	E
1283	S0086	SJW4	alright	uptake	19_29	M	2_secondary	E
1284	S0086	S8X7	weird	descriptive	19_29	M	2_secondary	E
1285	S0086	S8X7	good	evaluative	19_29	M	2_secondary	E
1286	S0086	S5UJ	alright	uptake	19_29	M	2_secondary	E
1287	S0086	S8X7	amazing	emotive	19_29	M	2_secondary	E
1288	S0087	SHKF	alright	uptake	40_49	M	5_postgrad	B
1289	S0088	SC7H	true	epistemic	40_49	F	4_graduate	C1
1290	S0093	SVBJ	interesting	descriptive	40_49	M	4_graduate	A
1291	S0094	S23A	crazy	descriptive	30_39	F	5_postgrad	A
1292	S0094	SHKF	brave	descriptive	30_39	F	5_postgrad	A
1293	S0097	S66A	dangerous	descriptive	30_39	M	5_postgrad	C2
1294	S0102	S88R	horrendous	evaluative	11_18	M	3_sixthform	E
1295	S0104	SE68	weird	descriptive	40_49	F	3_sixthform	B
1296	S0104	SQX2	alright	uptake	40_49	F	3_sixthform	B
1297	S0104	SBKM	okay	uptake	40_49	F	3_sixthform	B
1298	S0104	SE68	true	epistemic	40_49	F	3_sixthform	B
1299	S0104	S6MQ	ridiculous	emotive	40_49	F	3_sixthform	B
1300	S0104	S79Y	nasty	ethical	40_49	F	3_sixthform	B
1301	S0104	S6MQ	amazing	emotive	40_49	F	3_sixthform	B
1302	S0104	SPHU	good	evaluative	40_49	F	3_sixthform	B
1303	S0104	SPHU	right	epistemic	40_49	F	3_sixthform	B
1304	S0104	SE68	gross	emotive	40_49	F	3_sixthform	B
1305	S0104	SQX2	alright	uptake	40_49	F	3_sixthform	B
1306	S0104	STKH	alright	uptake	40_49	F	3_sixthform	B
1307	S0108	SE68	true	epistemic	19_29	F	3_sixthform	D
1308	S0109	SJNB	insane	descriptive	19_29	F	4_graduate	B
1309	S0109	SAZ8	true	epistemic	19_29	F	4_graduate	B
1310	S0109	SEGL	true	epistemic	19_29	F	4_graduate	B
1311	S0109	S3RN	silly	descriptive	19_29	F	4_graduate	B
1312	S0109	SAZ8	true	epistemic	19_29	F	4_graduate	B
1313	S0110	S6MQ	okay	uptake	50_59	M	3_sixthform	B
1314	S0110	SAB7	alright	uptake	50_59	M	3_sixthform	B
1315	S0110	SZDA	true	epistemic	50_59	M	3_sixthform	B
1316	S0110	SQ2L	good	evaluative	50_59	M	3_sixthform	B
1317	S0110	SQ2L	fantastic	evaluative	50_59	M	3_sixthform	B
1318	S0110	SAB7	good	evaluative	50_59	M	3_sixthform	B
1319	S0110	STKH	alright	uptake	50_59	M	3_sixthform	B
1320	S0115	SQ6L	great	evaluative	30_39	M	5_postgrad	A
1321	S0115	SJXU	bad	evaluative	30_39	M	5_postgrad	A
1322	S0115	SVET	funny	emotive	30_39	M	5_postgrad	A
1323	S0115	S2AX	practical	descriptive	30_39	M	5_postgrad	A
1324	S0115	SR8N	right	epistemic	30_39	M	5_postgrad	A
1325	S0115	SKPX	scandalous	ethical	30_39	M	5_postgrad	A
1326	S0119	SV49	good	evaluative	19_29	M	4_graduate	B
1327	S0120	S72Q	nice	evaluative	19_29	M	5_postgrad	C1
1328	S0120	S37K	weird	descriptive	19_29	M	5_postgrad	C1
1329	S0120	SUKT	amazing	emotive	19_29	M	5_postgrad	C1
1330	S0120	SZXQ	good	evaluative	19_29	M	5_postgrad	C1
1331	S0120	S72Q	true	epistemic	19_29	M	5_postgrad	C1
1332	S0123	SJNB	true	epistemic	19_29	M	4_graduate	A
1333	S0123	SJNB	crazy	descriptive	19_29	M	4_graduate	A
1334	S0123	SJNB	amazing	emotive	19_29	M	4_graduate	A
1335	S0125	ST47	alright	uptake	30_39	F	5_postgrad	C1
1336	S0125	ST47	good	evaluative	30_39	F	5_postgrad	C1
1337	S0125	ST47	funny	emotive	30_39	F	5_postgrad	C1
1338	S0129	S5PF	alright	uptake	30_39	M	4_graduate	B
1339	S0129	S5PF	good	evaluative	30_39	M	4_graduate	B
1340	S0129	S5PF	okay	uptake	30_39	M	4_graduate	B
1341	S0130	S7DT	good	evaluative	19_29	M	3_sixthform	E
1342	S0131	S2XV	right	epistemic	50_59	F	5_postgrad	B
1343	S0131	S2XV	different	descriptive	50_59	F	5_postgrad	B
1344	S0131	S2XV	ridiculous	emotive	50_59	F	5_postgrad	B
1345	S0131	S2XV	ridiculous	emotive	50_59	F	5_postgrad	B
1346	S0131	S2XV	right	epistemic	50_59	F	5_postgrad	B
1347	S0131	S2XV	interesting	descriptive	50_59	F	5_postgrad	B
1348	S0132	SVBG	right	epistemic	19_29	F	5_postgrad	C1
1349	S0132	SVBG	right	epistemic	19_29	F	5_postgrad	C1
1350	S0132	SVBG	right	epistemic	19_29	F	5_postgrad	C1
1351	S0132	SVBG	right	epistemic	19_29	F	5_postgrad	C1
1352	S0132	SVBG	right	epistemic	19_29	F	5_postgrad	C1
1353	S0132	SVBG	right	epistemic	19_29	F	5_postgrad	C1
1354	S0132	SVBG	true	epistemic	19_29	F	5_postgrad	C1
1355	S0132	SVBG	right	epistemic	19_29	F	5_postgrad	C1
1356	S0132	SVBG	right	epistemic	19_29	F	5_postgrad	C1
1357	S0132	SVBG	right	epistemic	19_29	F	5_postgrad	C1
1358	S0135	SVR6	amazing	emotive	19_29	F	5_postgrad	C1
1359	S0135	SVR6	brilliant	evaluative	19_29	F	5_postgrad	C1
1360	S0135	SVR6	nice	evaluative	19_29	F	5_postgrad	C1
1361	S0135	SVR6	good	evaluative	19_29	F	5_postgrad	C1
1362	S0135	SVR6	true	epistemic	19_29	F	5_postgrad	C1
1363	S0135	SVR6	good	evaluative	19_29	F	5_postgrad	C1
1364	S0135	SYTD	good	evaluative	19_29	F	5_postgrad	C1
1365	S0136	SC7H	okay	uptake	19_29	F	4_graduate	B
1366	S0141	SEGL	true	epistemic	30_39	F	5_postgrad	B
1367	S0141	SEGL	awful	emotive	30_39	F	5_postgrad	B
1368	S0142	SJNJ	right	epistemic	60_69	M	2_secondary	C2
1369	S0142	SJNJ	right	epistemic	60_69	M	2_secondary	C2
1370	S0142	SJNJ	right	epistemic	60_69	M	2_secondary	C2
1371	S0142	SJNJ	right	epistemic	60_69	M	2_secondary	C2
1372	S0142	SJNJ	right	epistemic	60_69	M	2_secondary	C2
1373	S0142	SJNJ	unconstructive	descriptive	60_69	M	2_secondary	C2
1374	S0142	SJNJ	right	epistemic	60_69	M	2_secondary	C2
1375	S0142	SJNJ	right	epistemic	60_69	M	2_secondary	C2
1376	S0142	SP6E	right	epistemic	60_69	M	2_secondary	C2
1377	S0142	SP6E	right	epistemic	60_69	M	2_secondary	C2
1378	S0142	SJNJ	right	epistemic	60_69	M	2_secondary	C2
1379	S0144	S2GC	good	evaluative	30_39	M	5_postgrad	A
1380	S0144	SHJH	alright	uptake	30_39	M	5_postgrad	A
1381	S0144	SX6D	alright	uptake	30_39	M	5_postgrad	A
1382	S0144	SX6D	brilliant	evaluative	30_39	M	5_postgrad	A
1383	S0144	S37Y	amazing	emotive	30_39	M	5_postgrad	A
1384	S0144	S3RZ	brilliant	evaluative	30_39	M	5_postgrad	A
1385	S0144	SYU7	nice	evaluative	30_39	M	5_postgrad	A
1386	S0144	SRF6	great	evaluative	30_39	M	5_postgrad	A
1387	S0144	SYWF	brilliant	evaluative	30_39	M	5_postgrad	A
1388	S0144	SQD6	brilliant	evaluative	30_39	M	5_postgrad	A
1389	S0144	SCA5	alright	uptake	30_39	M	5_postgrad	A
1390	S0144	S8K9	true	epistemic	30_39	M	5_postgrad	A
1391	S0144	S3RZ	cool	evaluative	30_39	M	5_postgrad	A
1392	S0144	SVCW	alright	uptake	30_39	M	5_postgrad	A
1393	S0144	S2UJ	frightening	emotive	30_39	M	5_postgrad	A
1394	S0144	S5B4	right	epistemic	30_39	M	5_postgrad	A
1395	S0144	SWU3	alright	uptake	30_39	M	5_postgrad	A
1396	S0144	SMNC	alright	uptake	30_39	M	5_postgrad	A
1397	S0144	S2UJ	convenient	descriptive	30_39	M	5_postgrad	A
1398	S0144	S5B4	good	evaluative	30_39	M	5_postgrad	A
1399	S0144	SRF6	nice	evaluative	30_39	M	5_postgrad	A
1400	S0144	SLBS	right	epistemic	30_39	M	5_postgrad	A
1401	S0144	S84P	silly	descriptive	30_39	M	5_postgrad	A
1402	S0144	SCA5	okay	uptake	30_39	M	5_postgrad	A
1403	S0144	SPVY	good	evaluative	30_39	M	5_postgrad	A
1404	S0144	SXAW	alright	uptake	30_39	M	5_postgrad	A
1405	S0144	SEPP	fine	uptake	30_39	M	5_postgrad	A
1406	S0144	S2GC	good	evaluative	30_39	M	5_postgrad	A
1407	S0144	S2GC	alright	uptake	30_39	M	5_postgrad	A
1408	S0144	S2GC	alright	uptake	30_39	M	5_postgrad	A
1409	S0144	SQD6	alright	uptake	30_39	M	5_postgrad	A
1410	S0144	SPMV	alright	uptake	30_39	M	5_postgrad	A
1411	S0144	S8K9	doable	descriptive	30_39	M	5_postgrad	A
1412	S0144	SG4J	good	evaluative	30_39	M	5_postgrad	A
1413	S0144	ST56	brilliant	evaluative	30_39	M	5_postgrad	A
1414	S0144	SMNC	funny	emotive	30_39	M	5_postgrad	A
1415	S0144	SYU7	okay	uptake	30_39	M	5_postgrad	A
1416	S0144	SRK4	funny	emotive	30_39	M	5_postgrad	A
1417	S0144	S5B4	good	evaluative	30_39	M	5_postgrad	A
1418	S0144	SP6E	crazy	descriptive	30_39	M	5_postgrad	A
1419	S0144	SRG8	good	evaluative	30_39	M	5_postgrad	A
1420	S0145	SEGL	awesome	emotive	19_29	F	4_graduate	E
1421	S0145	SEGL	awesome	emotive	19_29	F	4_graduate	E
1422	S0146	S5PF	interesting	descriptive	30_39	F	5_postgrad	B
1423	S0146	S5PF	fine	uptake	30_39	F	5_postgrad	B
1424	S0147	S5HH	true	epistemic	50_59	F	2_secondary	B
1425	S0148	SMKK	good	evaluative	19_29	F	3_sixthform	B
1426	S0149	SMKK	good	evaluative	19_29	F	9_unknown	B
1427	S0149	SMKK	amazing	emotive	19_29	F	9_unknown	B
1428	S0149	SMKK	amazing	emotive	19_29	F	9_unknown	B
1429	S0149	SMKK	cool	evaluative	19_29	F	9_unknown	B
1430	S0149	SMKK	funny	emotive	19_29	F	9_unknown	B
1431	S0149	SMKK	nice	evaluative	19_29	F	9_unknown	B
1432	S0152	S26N	good	evaluative	50_59	M	5_postgrad	B
1433	S0152	SDFL	good	evaluative	50_59	M	5_postgrad	B
1434	S0152	SVRQ	good	evaluative	50_59	M	5_postgrad	B
1435	S0152	SD2R	fine	uptake	50_59	M	5_postgrad	B
1436	S0152	S6YA	good	evaluative	50_59	M	5_postgrad	B
1437	S0152	SD2R	right	epistemic	50_59	M	5_postgrad	B
1438	S0152	SVRQ	good	evaluative	50_59	M	5_postgrad	B
1439	S0152	SVRQ	right	epistemic	50_59	M	5_postgrad	B
1440	S0152	S9B9	weird	descriptive	50_59	M	5_postgrad	B
1441	S0152	SZJ7	good	evaluative	50_59	M	5_postgrad	B
1442	S0152	SM88	good	evaluative	50_59	M	5_postgrad	B
1443	S0152	S9B9	alright	uptake	50_59	M	5_postgrad	B
1444	S0152	SVRQ	good	evaluative	50_59	M	5_postgrad	B
1445	S0152	S26N	cool	evaluative	50_59	M	5_postgrad	B
1446	S0152	SD65	good	evaluative	50_59	M	5_postgrad	B
1447	S0152	SP62	good	evaluative	50_59	M	5_postgrad	B
1448	S0152	SDFL	right	epistemic	50_59	M	5_postgrad	B
1449	S0152	SP62	good	evaluative	50_59	M	5_postgrad	B
1450	S0152	S9B9	alright	uptake	50_59	M	5_postgrad	B
1451	S0152	S6AK	good	evaluative	50_59	M	5_postgrad	B
1452	S0152	S6AK	good	evaluative	50_59	M	5_postgrad	B
1453	S0152	SF8D	alright	uptake	50_59	M	5_postgrad	B
1454	S0152	SAQD	right	epistemic	50_59	M	5_postgrad	B
1455	S0152	SWTX	good	evaluative	50_59	M	5_postgrad	B
1456	S0152	SZJ7	alright	uptake	50_59	M	5_postgrad	B
1457	S0152	SM88	right	epistemic	50_59	M	5_postgrad	B
1458	S0152	S26N	alright	uptake	50_59	M	5_postgrad	B
1459	S0152	S6YA	right	epistemic	50_59	M	5_postgrad	B
1460	S0152	S6AK	alright	uptake	50_59	M	5_postgrad	B
1461	S0152	SAQD	alright	uptake	50_59	M	5_postgrad	B
1462	S0153	ST8H	strange	descriptive	11_18	F	2_secondary	E
1463	S0154	SM88	ridiculous	emotive	11_18	F	2_secondary	E
1464	S0154	SDFL	okay	uptake	11_18	F	2_secondary	E
1465	S0154	SM88	perfect	evaluative	11_18	F	2_secondary	E
1466	S0154	SM88	good	evaluative	11_18	F	2_secondary	E
1467	S0154	ST8H	alright	uptake	11_18	F	2_secondary	E
1468	S0155	SEGL	fine	uptake	40_49	M	4_graduate	A
1469	S0157	STJD	weird	descriptive	19_29	F	5_postgrad	B
1470	S0158	S7JF	true	epistemic	50_59	M	4_graduate	A
1471	S0161	SZJ5	right	epistemic	70_79	F	5_postgrad	C1
1472	S0164	S9CH	wrong	epistemic	30_39	M	4_graduate	B
1473	S0167	SQX2	mean	ethical	19_29	F	4_graduate	B
1474	S0167	SQ2L	nice	evaluative	19_29	F	4_graduate	B
1475	S0167	SFLB	weird	descriptive	19_29	F	4_graduate	B
1476	S0167	SZRJ	disgusting	emotive	19_29	F	4_graduate	B
1477	S0167	SR96	lucky	descriptive	19_29	F	4_graduate	B
1478	S0167	SXCU	hilarious	emotive	19_29	F	4_graduate	B
1479	S0167	S9MK	stupid	descriptive	19_29	F	4_graduate	B
1480	S0167	STKH	fine	uptake	19_29	F	4_graduate	B
1481	S0167	SMKK	annoying	emotive	19_29	F	4_graduate	B
1482	S0167	S9MK	true	epistemic	19_29	F	4_graduate	B
1483	S0167	SW5B	good	evaluative	19_29	F	4_graduate	B
1484	S0167	S9MK	ridiculous	emotive	19_29	F	4_graduate	B
1485	S0167	SAB7	good	evaluative	19_29	F	4_graduate	B
1486	S0167	SBKM	nasty	ethical	19_29	F	4_graduate	B
1487	S0167	SR96	true	epistemic	19_29	F	4_graduate	B
1488	S0167	SZRJ	okay	uptake	19_29	F	4_graduate	B
1489	S0167	SBKM	good	evaluative	19_29	F	4_graduate	B
1490	S0167	S7DR	disturbing	emotive	19_29	F	4_graduate	B
1491	S0167	SZRJ	nice	evaluative	19_29	F	4_graduate	B
1492	S0167	STKH	good	evaluative	19_29	F	4_graduate	B
1493	S0167	SR96	okay	uptake	19_29	F	4_graduate	B
1494	S0167	SH5J	bad	evaluative	19_29	F	4_graduate	B
1495	S0167	SPHU	okay	uptake	19_29	F	4_graduate	B
1496	S0167	SW5B	alright	uptake	19_29	F	4_graduate	B
1497	S0167	SFLB	true	epistemic	19_29	F	4_graduate	B
1498	S0167	S9MK	fine	uptake	19_29	F	4_graduate	B
1499	S0167	SFLB	horrible	emotive	19_29	F	4_graduate	B
1500	S0167	SQ2L	nice	evaluative	19_29	F	4_graduate	B
1501	S0167	SR96	lovely	evaluative	19_29	F	4_graduate	B
1502	S0167	SMKK	weird	descriptive	19_29	F	4_graduate	B
1503	S0167	SAB7	horrible	emotive	19_29	F	4_graduate	B
1504	S0167	SQ2L	disgraceful	ethical	19_29	F	4_graduate	B
1505	S0167	SFLB	funny	emotive	19_29	F	4_graduate	B
1506	S0167	SW5B	alright	uptake	19_29	F	4_graduate	B
1507	S0167	S79Y	cute	descriptive	19_29	F	4_graduate	B
1508	S0169	S3YZ	alright	uptake	30_39	M	2_secondary	C1
1509	S0169	S3YZ	different	descriptive	30_39	M	2_secondary	C1
1510	S0170	SNRQ	great	evaluative	30_39	F	4_graduate	B
1511	S0171	S8LS	hilarious	emotive	19_29	F	3_sixthform	C1
1512	S0171	S8LS	alright	uptake	19_29	F	3_sixthform	C1
1513	S0172	SM8P	wonderful	evaluative	60_69	F	4_graduate	E
1514	S0173	SV49	awkward	descriptive	19_29	F	5_postgrad	B
1515	S0173	SM8P	fine	uptake	19_29	F	5_postgrad	B
1516	S0173	SV49	brilliant	evaluative	19_29	F	5_postgrad	B
1517	S0173	SV49	brilliant	evaluative	19_29	F	5_postgrad	B
1518	S0175	SAZ8	wonderful	evaluative	30_39	F	4_graduate	C1
1519	S0175	SAZ8	true	epistemic	30_39	F	4_graduate	C1
1520	S0177	SP79	crazy	descriptive	19_29	M	3_sixthform	D
1521	S0177	SP79	bad	evaluative	19_29	M	3_sixthform	D
1522	S0179	SK8N	alright	uptake	19_29	M	5_postgrad	A
1523	S0179	SPHZ	clever	descriptive	19_29	M	5_postgrad	A
1524	S0179	S66A	interesting	descriptive	19_29	M	5_postgrad	A
1525	S0179	SUKT	ridiculous	emotive	19_29	M	5_postgrad	A
1526	S0179	SM6B	true	epistemic	19_29	M	5_postgrad	A
1527	S0179	SL76	cool	evaluative	19_29	M	5_postgrad	A
1528	S0179	SL76	hilarious	emotive	19_29	M	5_postgrad	A
1529	S0179	S66A	insane	descriptive	19_29	M	5_postgrad	A
1530	S0179	SM6B	stupid	descriptive	19_29	M	5_postgrad	A
1531	S0179	SM6B	impressive	emotive	19_29	M	5_postgrad	A
1532	S0179	SVH7	impressive	emotive	19_29	M	5_postgrad	A
1533	S0179	SRVD	nice	evaluative	19_29	M	5_postgrad	A
1534	S0179	SEKX	bad	evaluative	19_29	M	5_postgrad	A
1535	S0179	SLTU	fine	uptake	19_29	M	5_postgrad	A
1536	S0179	S66A	surprising	emotive	19_29	M	5_postgrad	A
1537	S0179	SL76	weird	descriptive	19_29	M	5_postgrad	A
1538	S0179	SCXU	special	descriptive	19_29	M	5_postgrad	A
1539	S0179	SG3Q	good	evaluative	19_29	M	5_postgrad	A
1540	S0179	SK8N	right	epistemic	19_29	M	5_postgrad	A
1541	S0179	SM6B	weird	descriptive	19_29	M	5_postgrad	A
1542	S0179	SUAB	easy	descriptive	19_29	M	5_postgrad	A
1543	S0179	SD6X	alright	uptake	19_29	M	5_postgrad	A
1544	S0179	S66A	stupid	descriptive	19_29	M	5_postgrad	A
1545	S0180	SK39	true	epistemic	30_39	M	5_postgrad	A
1546	S0180	SGYW	true	epistemic	30_39	M	5_postgrad	A
1547	S0180	SK39	weird	descriptive	30_39	M	5_postgrad	A
1548	S0180	SHJJ	true	epistemic	30_39	M	5_postgrad	A
1549	S0180	SUEL	true	epistemic	30_39	M	5_postgrad	A
1550	S0180	SHJJ	ridiculous	emotive	30_39	M	5_postgrad	A
1551	S0180	SK39	fine	uptake	30_39	M	5_postgrad	A
1552	S0180	SGYW	different	descriptive	30_39	M	5_postgrad	A
1553	S0180	SUEL	good	evaluative	30_39	M	5_postgrad	A
1554	S0180	SHJJ	interesting	descriptive	30_39	M	5_postgrad	A
1555	S0180	SUEL	true	epistemic	30_39	M	5_postgrad	A
1556	S0180	SHJJ	interesting	descriptive	30_39	M	5_postgrad	A
1557	S0180	SGYW	true	epistemic	30_39	M	5_postgrad	A
1558	S0180	SK39	clever	descriptive	30_39	M	5_postgrad	A
1559	S0181	ST62	funny	emotive	30_39	M	4_graduate	B
1560	S0181	ST62	interesting	descriptive	30_39	M	4_graduate	B
1561	S0181	ST62	true	epistemic	30_39	M	4_graduate	B
1562	S0181	ST62	right	epistemic	30_39	M	4_graduate	B
1563	S0182	ST62	terrible	evaluative	19_29	F	4_graduate	B
1564	S0184	SK8N	alright	uptake	19_29	M	5_postgrad	A
1565	S0186	SE68	brilliant	evaluative	30_39	M	3_sixthform	C2
1566	S0187	S4T3	alright	uptake	19_29	M	4_graduate	E
1567	S0187	SA6W	amazing	emotive	19_29	M	4_graduate	E
1568	S0187	S4T3	weird	descriptive	19_29	M	4_graduate	E
1569	S0188	S4T3	fine	uptake	19_29	M	9_unknown	unknown
1570	S0189	SAUR	cool	evaluative	19_29	M	3_sixthform	B
1571	S0189	SRYY	good	evaluative	19_29	M	3_sixthform	B
1572	S0189	SJ7N	disgusting	emotive	19_29	M	3_sixthform	B
1573	S0189	SAUR	good	evaluative	19_29	M	3_sixthform	B
1574	S0189	SAUR	terrible	evaluative	19_29	M	3_sixthform	B
1575	S0189	SAUR	crazy	descriptive	19_29	M	3_sixthform	B
1576	S0189	SB4D	crazy	descriptive	19_29	M	3_sixthform	B
1577	S0189	SNAC	insane	descriptive	19_29	M	3_sixthform	B
1578	S0189	S682	good	evaluative	19_29	M	3_sixthform	B
1579	S0190	SNJP	right	epistemic	50_59	F	3_sixthform	D
1580	S0190	SNJP	right	epistemic	50_59	F	3_sixthform	D
1581	S0190	S3JF	fine	uptake	50_59	F	3_sixthform	D
1582	S0190	SNJP	right	epistemic	50_59	F	3_sixthform	D
1583	S0190	S3JF	true	epistemic	50_59	F	3_sixthform	D
1584	S0190	SNJP	lovely	evaluative	50_59	F	3_sixthform	D
1585	S0190	SW6A	right	epistemic	50_59	F	3_sixthform	D
1586	S0190	SNJP	right	epistemic	50_59	F	3_sixthform	D
1587	S0190	SNJP	lovely	evaluative	50_59	F	3_sixthform	D
1588	S0190	SW6A	right	epistemic	50_59	F	3_sixthform	D
1589	S0190	SNJP	strange	descriptive	50_59	F	3_sixthform	D
1590	S0190	ST7J	right	epistemic	50_59	F	3_sixthform	D
1591	S0190	SW6A	ignorant	descriptive	50_59	F	3_sixthform	D
1592	S0192	SUVQ	fine	uptake	19_29	M	4_graduate	C1
1593	S0192	S38V	terrible	evaluative	19_29	M	4_graduate	C1
1594	S0192	SW6A	fair	ethical	19_29	M	4_graduate	C1
1595	S0192	ST7J	cool	evaluative	19_29	M	4_graduate	C1
1596	S0192	SAUR	terrible	evaluative	19_29	M	4_graduate	C1
1597	S0192	SUVQ	good	evaluative	19_29	M	4_graduate	C1
1598	S0192	SN98	terrible	evaluative	19_29	M	4_graduate	C1
1599	S0192	SFNQ	terrible	evaluative	19_29	M	4_graduate	C1
1600	S0192	SUVQ	scary	emotive	19_29	M	4_graduate	C1
1601	S0192	SFNQ	cool	evaluative	19_29	M	4_graduate	C1
1602	S0192	SV28	good	evaluative	19_29	M	4_graduate	C1
1603	S0192	SFNQ	good	evaluative	19_29	M	4_graduate	C1
1604	S0192	S7JH	cool	evaluative	19_29	M	4_graduate	C1
1605	S0192	SRVR	good	evaluative	19_29	M	4_graduate	C1
1606	S0192	SQHY	good	evaluative	19_29	M	4_graduate	C1
1607	S0192	S3JF	brilliant	evaluative	19_29	M	4_graduate	C1
1608	S0192	SUVQ	amazing	emotive	19_29	M	4_graduate	C1
1609	S0192	SBTC	alright	uptake	19_29	M	4_graduate	C1
1610	S0192	SJB4	alright	uptake	19_29	M	4_graduate	C1
1611	S0192	SFNQ	good	evaluative	19_29	M	4_graduate	C1
1612	S0192	SVKH	fine	uptake	19_29	M	4_graduate	C1
1613	S0192	SVKH	insane	descriptive	19_29	M	4_graduate	C1
1614	S0192	S5XD	good	evaluative	19_29	M	4_graduate	C1
1615	S0192	SW6A	fair	ethical	19_29	M	4_graduate	C1
1616	S0192	S38V	useful	descriptive	19_29	M	4_graduate	C1
1617	S0192	SL9V	fair	ethical	19_29	M	4_graduate	C1
1618	S0192	SUVQ	fair	ethical	19_29	M	4_graduate	C1
1619	S0192	S5XD	fine	uptake	19_29	M	4_graduate	C1
1620	S0192	S3JF	interesting	descriptive	19_29	M	4_graduate	C1
1621	S0192	SB9K	insane	descriptive	19_29	M	4_graduate	C1
1622	S0192	SFNQ	cool	evaluative	19_29	M	4_graduate	C1
1623	S0192	ST7J	fantastic	evaluative	19_29	M	4_graduate	C1
1624	S0192	S3JF	fine	uptake	19_29	M	4_graduate	C1
1625	S0192	SUVQ	depressing	emotive	19_29	M	4_graduate	C1
1626	S0192	SJB4	interesting	descriptive	19_29	M	4_graduate	C1
1627	S0192	SW6A	true	epistemic	19_29	M	4_graduate	C1
1628	S0192	SFNQ	alright	uptake	19_29	M	4_graduate	C1
1629	S0192	SVKH	fair	ethical	19_29	M	4_graduate	C1
1630	S0192	SUVQ	Sinister	ethical	19_29	M	4_graduate	C1
1631	S0192	SW6A	cool	evaluative	19_29	M	4_graduate	C1
1632	S0192	S682	cool	evaluative	19_29	M	4_graduate	C1
1633	S0192	SGN8	good	evaluative	19_29	M	4_graduate	C1
1634	S0192	SL9V	good	evaluative	19_29	M	4_graduate	C1
1635	S0192	SVZB	great	evaluative	19_29	M	4_graduate	C1
1636	S0192	S38V	good	evaluative	19_29	M	4_graduate	C1
1637	S0192	SGN8	okay	uptake	19_29	M	4_graduate	C1
1638	S0192	SGN8	fair	ethical	19_29	M	4_graduate	C1
1639	S0192	ST7J	lovely	evaluative	19_29	M	4_graduate	C1
1640	S0192	SAHB	tragic	emotive	19_29	M	4_graduate	C1
1641	S0192	SJLP	nice	evaluative	19_29	M	4_graduate	C1
1642	S0192	SNJP	fantastic	evaluative	19_29	M	4_graduate	C1
1643	S0192	SV28	right	epistemic	19_29	M	4_graduate	C1
1644	S0192	SJLP	fine	uptake	19_29	M	4_graduate	C1
1645	S0192	SUVQ	good	evaluative	19_29	M	4_graduate	C1
1646	S0192	SAUR	good	evaluative	19_29	M	4_graduate	C1
1647	S0192	S3JF	good	evaluative	19_29	M	4_graduate	C1
1648	S0192	SAUR	okay	uptake	19_29	M	4_graduate	C1
1649	S0192	SB4D	brilliant	evaluative	19_29	M	4_graduate	C1
1650	S0192	SN98	good	evaluative	19_29	M	4_graduate	C1
1651	S0192	SUVQ	classic	descriptive	19_29	M	4_graduate	C1
1652	S0192	SVKH	ridiculous	emotive	19_29	M	4_graduate	C1
1653	S0192	SW6A	brilliant	evaluative	19_29	M	4_graduate	C1
1654	S0192	SJ7N	cool	evaluative	19_29	M	4_graduate	C1
1655	S0192	S8RC	great	evaluative	19_29	M	4_graduate	C1
1656	S0192	SGN8	good	evaluative	19_29	M	4_graduate	C1
1657	S0192	SUVQ	lovely	evaluative	19_29	M	4_graduate	C1
1658	S0192	SVKH	alright	uptake	19_29	M	4_graduate	C1
1659	S0192	S7JH	good	evaluative	19_29	M	4_graduate	C1
1660	S0192	SKDA	good	evaluative	19_29	M	4_graduate	C1
1661	S0192	SAUR	fair	ethical	19_29	M	4_graduate	C1
1662	S0192	SVZB	terrible	evaluative	19_29	M	4_graduate	C1
1663	S0192	SUVQ	brilliant	evaluative	19_29	M	4_graduate	C1
1664	S0192	SJB4	fine	uptake	19_29	M	4_graduate	C1
1665	S0192	SAUR	alright	uptake	19_29	M	4_graduate	C1
1666	S0192	S7JH	fine	uptake	19_29	M	4_graduate	C1
1667	S0192	SAHB	cool	evaluative	19_29	M	4_graduate	C1
1668	S0192	S97Z	good	evaluative	19_29	M	4_graduate	C1
1669	S0192	SNJP	phenomenal	evaluative	19_29	M	4_graduate	C1
1670	S0192	SGN8	true	epistemic	19_29	M	4_graduate	C1
1671	S0192	SAHB	cool	evaluative	19_29	M	4_graduate	C1
1672	S0193	S7JH	normal	descriptive	50_59	F	3_sixthform	B
1673	S0193	SVZB	good	evaluative	50_59	F	3_sixthform	B
1674	S0193	S7JH	nice	evaluative	50_59	F	3_sixthform	B
1675	S0193	S7JH	alright	uptake	50_59	F	3_sixthform	B
1676	S0193	SVZB	lovely	evaluative	50_59	F	3_sixthform	B
1677	S0193	S7JH	right	epistemic	50_59	F	3_sixthform	B
1678	S0193	SVZB	revolting	emotive	50_59	F	3_sixthform	B
1679	S0193	S7JH	interesting	descriptive	50_59	F	3_sixthform	B
1680	S0193	S7JH	right	epistemic	50_59	F	3_sixthform	B
1681	S0194	S5XD	good	evaluative	30_39	F	4_graduate	D
1682	S0194	S5XD	difficult	descriptive	30_39	F	4_graduate	D
1683	S0195	S97Z	okay	uptake	19_29	M	4_graduate	A
1684	S0195	S97Z	mental	descriptive	19_29	M	4_graduate	A
1685	S0196	S5XD	disgusting	emotive	30_39	F	3_sixthform	B
1686	S0196	S5XD	alright	uptake	30_39	F	3_sixthform	B
1687	S0196	S5XD	hard	descriptive	30_39	F	3_sixthform	B
1688	S0197	SB4D	amazing	emotive	50_59	M	3_sixthform	B
1689	S0197	SJB4	fair	ethical	50_59	M	3_sixthform	B
1690	S0197	SB4D	disgusting	emotive	50_59	M	3_sixthform	B
1691	S0197	SB4D	good	evaluative	50_59	M	3_sixthform	B
1692	S0197	SJB4	ridiculous	emotive	50_59	M	3_sixthform	B
1693	S0198	SXUQ	good	evaluative	19_29	F	4_graduate	E
1694	S0198	SB9K	fine	uptake	19_29	F	4_graduate	E
1695	S0198	SB9K	interesting	descriptive	19_29	F	4_graduate	E
1696	S0198	SUVQ	hilarious	emotive	19_29	F	4_graduate	E
1697	S0198	SKDA	alright	uptake	19_29	F	4_graduate	E
1698	S0198	S4KE	nice	evaluative	19_29	F	4_graduate	E
1699	S0198	SGGE	handy	descriptive	19_29	F	4_graduate	E
1700	S0198	SXUQ	good	evaluative	19_29	F	4_graduate	E
1701	S0198	SUVQ	true	epistemic	19_29	F	4_graduate	E
1702	S0198	SBTC	alright	uptake	19_29	F	4_graduate	E
1703	S0198	S96L	true	epistemic	19_29	F	4_graduate	E
1704	S0198	S4KE	harsh	ethical	19_29	F	4_graduate	E
1705	S0198	S96L	okay	uptake	19_29	F	4_graduate	E
1706	S0198	S38V	fine	uptake	19_29	F	4_graduate	E
1707	S0198	S96L	true	epistemic	19_29	F	4_graduate	E
1708	S0198	SPC3	understandable	descriptive	19_29	F	4_graduate	E
1709	S0198	SUVQ	good	evaluative	19_29	F	4_graduate	E
1710	S0198	SUVQ	ridiculous	emotive	19_29	F	4_graduate	E
1711	S0198	SKJQ	alright	uptake	19_29	F	4_graduate	E
1712	S0198	SY5E	alright	uptake	19_29	F	4_graduate	E
1713	S0198	SUVQ	impressive	emotive	19_29	F	4_graduate	E
1714	S0198	SL9V	fine	uptake	19_29	F	4_graduate	E
1715	S0198	S96L	funny	emotive	19_29	F	4_graduate	E
1716	S0198	S38V	good	evaluative	19_29	F	4_graduate	E
1717	S0198	SUVQ	true	epistemic	19_29	F	4_graduate	E
1718	S0198	SXUQ	nice	evaluative	19_29	F	4_graduate	E
1719	S0198	S38V	good	evaluative	19_29	F	4_graduate	E
1720	S0198	S4KW	good	evaluative	19_29	F	4_graduate	E
1721	S0198	SUVQ	bad	evaluative	19_29	F	4_graduate	E
1722	S0198	SB9K	true	epistemic	19_29	F	4_graduate	E
1723	S0198	SGN8	nice	evaluative	19_29	F	4_graduate	E
1724	S0198	SL9V	amazing	emotive	19_29	F	4_graduate	E
1725	S0198	S96L	true	epistemic	19_29	F	4_graduate	E
1726	S0198	SVZH	terrible	evaluative	19_29	F	4_graduate	E
1727	S0198	SUWQ	nice	evaluative	19_29	F	4_graduate	E
1728	S0198	SUVQ	ridiculous	emotive	19_29	F	4_graduate	E
1729	S0198	SV28	true	epistemic	19_29	F	4_graduate	E
1730	S0198	SRGR	good	evaluative	19_29	F	4_graduate	E
1731	S0198	S38V	true	epistemic	19_29	F	4_graduate	E
1732	S0198	S8RC	fine	uptake	19_29	F	4_graduate	E
1733	S0198	S96L	nice	evaluative	19_29	F	4_graduate	E
1734	S0198	SRGR	alright	uptake	19_29	F	4_graduate	E
1735	S0198	S8RC	good	evaluative	19_29	F	4_graduate	E
1736	S0198	SGN8	alright	uptake	19_29	F	4_graduate	E
1737	S0198	SV28	alright	uptake	19_29	F	4_graduate	E
1738	S0198	S8RC	fine	uptake	19_29	F	4_graduate	E
1739	S0198	S38V	true	epistemic	19_29	F	4_graduate	E
1740	S0198	SUVQ	cute	descriptive	19_29	F	4_graduate	E
1741	S0198	SV28	understandable	descriptive	19_29	F	4_graduate	E
1742	S0198	SGGE	alright	uptake	19_29	F	4_graduate	E
1743	S0198	S96L	great	evaluative	19_29	F	4_graduate	E
1744	S0198	SGN8	okay	uptake	19_29	F	4_graduate	E
1745	S0198	SV28	true	epistemic	19_29	F	4_graduate	E
1746	S0198	SUVQ	terrible	evaluative	19_29	F	4_graduate	E
1747	S0198	SUVQ	ridiculous	emotive	19_29	F	4_graduate	E
1748	S0198	SKDA	good	evaluative	19_29	F	4_graduate	E
1749	S0198	S38V	promising	evaluative	19_29	F	4_graduate	E
1750	S0199	S96L	true	epistemic	50_59	F	3_sixthform	D
1751	S0199	SQHY	fantastic	evaluative	50_59	F	3_sixthform	D
1752	S0199	SJB4	true	epistemic	50_59	F	3_sixthform	D
1753	S0199	SQHY	nice	evaluative	50_59	F	3_sixthform	D
1754	S0199	S96L	lovely	evaluative	50_59	F	3_sixthform	D
1755	S0199	S7JH	incredible	evaluative	50_59	F	3_sixthform	D
1756	S0199	SQHY	good	evaluative	50_59	F	3_sixthform	D
1757	S0199	S7JH	okay	uptake	50_59	F	3_sixthform	D
1758	S0199	SVZB	brilliant	evaluative	50_59	F	3_sixthform	D
1759	S0199	S96L	difficult	descriptive	50_59	F	3_sixthform	D
1760	S0199	S96L	amazing	emotive	50_59	F	3_sixthform	D
1761	S0199	S96L	nice	evaluative	50_59	F	3_sixthform	D
1762	S0199	S96L	true	epistemic	50_59	F	3_sixthform	D
1763	S0199	S7JH	lovely	evaluative	50_59	F	3_sixthform	D
1764	S0199	S7JH	weird	descriptive	50_59	F	3_sixthform	D
1765	S0199	S7JH	good	evaluative	50_59	F	3_sixthform	D
1766	S0199	SVZB	good	evaluative	50_59	F	3_sixthform	D
1767	S0199	SQHY	brilliant	evaluative	50_59	F	3_sixthform	D
1768	S0199	SJB4	true	epistemic	50_59	F	3_sixthform	D
1769	S0199	S7JH	great	evaluative	50_59	F	3_sixthform	D
1770	S0199	S96L	good	evaluative	50_59	F	3_sixthform	D
1771	S0199	SB4D	ridiculous	emotive	50_59	F	3_sixthform	D
1772	S0199	S96L	good	evaluative	50_59	F	3_sixthform	D
1773	S0200	S376	great	evaluative	19_29	M	4_graduate	E
1774	S0202	SKPP	creepy	emotive	19_29	F	3_sixthform	E
1775	S0202	SXKQ	silly	descriptive	19_29	F	3_sixthform	E
1776	S0202	STGP	fine	uptake	19_29	F	3_sixthform	E
1777	S0202	S3UC	alright	uptake	19_29	F	3_sixthform	E
1778	S0202	SG87	good	evaluative	19_29	F	3_sixthform	E
1779	S0202	S632	nice	evaluative	19_29	F	3_sixthform	E
1780	S0202	S632	good	evaluative	19_29	F	3_sixthform	E
1781	S0202	SAR5	weird	descriptive	19_29	F	3_sixthform	E
1782	S0202	SXKQ	good	evaluative	19_29	F	3_sixthform	E
1783	S0202	S8S2	good	evaluative	19_29	F	3_sixthform	E
1784	S0202	STY2	different	descriptive	19_29	F	3_sixthform	E
1785	S0202	SYXU	cool	evaluative	19_29	F	3_sixthform	E
1786	S0203	S52C	alright	uptake	19_29	M	3_sixthform	E
1787	S0203	STY2	cool	evaluative	19_29	M	3_sixthform	E
1788	S0203	SG87	weird	descriptive	19_29	M	3_sixthform	E
1789	S0204	SMC2	right	epistemic	19_29	F	3_sixthform	E
1790	S0204	SMNV	crazy	descriptive	19_29	F	3_sixthform	E
1791	S0205	SK8T	alright	uptake	19_29	F	3_sixthform	E
1792	S0206	SMC2	awful	emotive	19_29	F	3_sixthform	E
1793	S0207	SAR5	typical	descriptive	19_29	F	3_sixthform	E
1794	S0207	SAR5	sad	emotive	19_29	F	3_sixthform	E
1795	S0208	SDXV	nice	evaluative	19_29	F	3_sixthform	E
1796	S0208	S7SX	good	evaluative	19_29	F	3_sixthform	E
1797	S0208	STAQ	great	evaluative	19_29	F	3_sixthform	E
1798	S0208	SJSS	cool	evaluative	19_29	F	3_sixthform	E
1799	S0208	S8VZ	nice	evaluative	19_29	F	3_sixthform	E
1800	S0208	SJLF	confusing	descriptive	19_29	F	3_sixthform	E
1801	S0208	SXEV	hilarious	emotive	19_29	F	3_sixthform	E
1802	S0208	STGP	awful	emotive	19_29	F	3_sixthform	E
1803	S0208	SGHZ	good	evaluative	19_29	F	3_sixthform	E
1804	S0208	SY2Z	fine	uptake	19_29	F	3_sixthform	E
1805	S0208	SJLF	good	evaluative	19_29	F	3_sixthform	E
1806	S0208	S8VZ	interesting	descriptive	19_29	F	3_sixthform	E
1807	S0208	STAQ	nice	evaluative	19_29	F	3_sixthform	E
1808	S0208	STGP	nice	evaluative	19_29	F	3_sixthform	E
1809	S0208	S8VZ	good	evaluative	19_29	F	3_sixthform	E
1810	S0208	STAQ	good	evaluative	19_29	F	3_sixthform	E
1811	S0208	S632	awful	emotive	19_29	F	3_sixthform	E
1812	S0208	S8VZ	cool	evaluative	19_29	F	3_sixthform	E
1813	S0208	SR82	ridiculous	emotive	19_29	F	3_sixthform	E
1814	S0208	SKPP	fine	uptake	19_29	F	3_sixthform	E
1815	S0208	SEV9	creepy	emotive	19_29	F	3_sixthform	E
1816	S0210	S452	true	epistemic	19_29	F	3_sixthform	E
1817	S0210	SJTU	good	evaluative	19_29	F	3_sixthform	E
1818	S0210	S452	terrifying	emotive	19_29	F	3_sixthform	E
1819	S0211	S632	true	epistemic	19_29	F	3_sixthform	E
1820	S0213	SJTU	hilarious	emotive	19_29	F	4_graduate	E
1821	S0216	SJSS	alright	uptake	19_29	F	3_sixthform	E
1822	S0216	S69G	weird	descriptive	19_29	F	3_sixthform	E
1823	S0216	S69G	weird	descriptive	19_29	F	3_sixthform	E
1824	S0218	SY2Z	alright	uptake	19_29	M	5_postgrad	E
1825	S0219	SZ95	alright	uptake	19_29	F	3_sixthform	E
1826	S0219	SY2Z	fine	uptake	19_29	F	3_sixthform	E
1827	S0220	S632	annoying	emotive	19_29	F	5_postgrad	E
1828	S0221	SJLF	true	epistemic	19_29	M	3_sixthform	E
1829	S0221	S632	weird	descriptive	19_29	M	3_sixthform	E
1830	S0221	S632	cool	evaluative	19_29	M	3_sixthform	E
1831	S0221	S632	perfect	evaluative	19_29	M	3_sixthform	E
1832	S0221	S632	upsetting	emotive	19_29	M	3_sixthform	E
1833	S0222	SXEV	gross	emotive	19_29	F	3_sixthform	E
1834	S0222	S632	scary	emotive	19_29	F	3_sixthform	E
1835	S0227	SW55	good	evaluative	50_59	M	3_sixthform	C1
1836	S0227	SVKH	fine	uptake	50_59	M	3_sixthform	C1
1837	S0227	S3JF	fine	uptake	50_59	M	3_sixthform	C1
1838	S0227	SE3Y	right	epistemic	50_59	M	3_sixthform	C1
1839	S0228	SJ88	cool	evaluative	19_29	M	3_sixthform	C1
1840	S0228	SH2P	alright	uptake	19_29	M	3_sixthform	C1
1841	S0229	SUWQ	alright	uptake	60_69	M	2_secondary	E
1842	S0229	SDJL	nice	evaluative	60_69	M	2_secondary	E
1843	S0229	S8RC	alright	uptake	60_69	M	2_secondary	E
1844	S0230	S8RC	alright	uptake	50_59	F	3_sixthform	D
1845	S0230	SN98	right	epistemic	50_59	F	3_sixthform	D
1846	S0231	SVZH	crazy	descriptive	30_39	M	2_secondary	E
1847	S0231	SVZH	right	epistemic	30_39	M	2_secondary	E
1848	S0232	SXUQ	right	epistemic	30_39	F	2_secondary	E
1849	S0233	SL9V	fine	uptake	19_29	F	5_postgrad	C1
1850	S0234	SL9V	painful	emotive	19_29	M	5_postgrad	A
1851	S0234	SL9V	awesome	emotive	19_29	M	5_postgrad	A
1852	S0235	SUVQ	alright	uptake	19_29	F	5_postgrad	B
1853	S0235	SUVQ	good	evaluative	19_29	F	5_postgrad	B
1854	S0235	SUVQ	ridiculous	emotive	19_29	F	5_postgrad	B
1855	S0235	SUVQ	terrible	evaluative	19_29	F	5_postgrad	B
1856	S0235	SUVQ	good	evaluative	19_29	F	5_postgrad	B
1857	S0235	SUVQ	unfair	ethical	19_29	F	5_postgrad	B
1858	S0235	SUVQ	true	epistemic	19_29	F	5_postgrad	B
1859	S0235	SUVQ	good	evaluative	19_29	F	5_postgrad	B
1860	S0235	SUVQ	cool	evaluative	19_29	F	5_postgrad	B
1861	S0235	SUVQ	fine	uptake	19_29	F	5_postgrad	B
1862	S0235	SUVQ	okay	uptake	19_29	F	5_postgrad	B
1863	S0235	SUVQ	horrendous	evaluative	19_29	F	5_postgrad	B
1864	S0235	SUVQ	okay	uptake	19_29	F	5_postgrad	B
1865	S0236	SUVQ	alright	uptake	19_29	M	5_postgrad	E
1866	S0236	SUVQ	stupid	descriptive	19_29	M	5_postgrad	E
1867	S0236	SUVQ	alright	uptake	19_29	M	5_postgrad	E
1868	S0236	SUVQ	alright	uptake	19_29	M	5_postgrad	E
1869	S0236	SUVQ	alright	uptake	19_29	M	5_postgrad	E
1870	S0236	SUVQ	good	evaluative	19_29	M	5_postgrad	E
1871	S0237	SFNQ	amazing	emotive	19_29	F	5_postgrad	D
1872	S0237	SFNQ	awful	emotive	19_29	F	5_postgrad	D
1873	S0237	SFNQ	amazing	emotive	19_29	F	5_postgrad	D
1874	S0237	SFNQ	good	evaluative	19_29	F	5_postgrad	D
1875	S0237	SFNQ	crazy	descriptive	19_29	F	5_postgrad	D
1876	S0237	SFNQ	amazing	emotive	19_29	F	5_postgrad	D
1877	S0237	SFNQ	amazing	emotive	19_29	F	5_postgrad	D
1878	S0237	SFNQ	horrible	emotive	19_29	F	5_postgrad	D
1879	S0237	SFNQ	okay	uptake	19_29	F	5_postgrad	D
1880	S0237	SFNQ	cool	evaluative	19_29	F	5_postgrad	D
1881	S0237	SFNQ	amazing	emotive	19_29	F	5_postgrad	D
1882	S0237	SFNQ	amazing	emotive	19_29	F	5_postgrad	D
1883	S0237	SFNQ	awful	emotive	19_29	F	5_postgrad	D
1884	S0237	SFNQ	crazy	descriptive	19_29	F	5_postgrad	D
1885	S0238	SDHU	fine	uptake	50_59	F	5_postgrad	A
1886	S0238	SP2Y	alright	uptake	50_59	F	5_postgrad	A
1887	S0238	SP2Y	right	epistemic	50_59	F	5_postgrad	A
1888	S0239	SMEB	right	epistemic	30_39	F	5_postgrad	A
1889	S0240	SP2Y	clever	descriptive	50_59	F	4_graduate	A
1890	S0240	SGFN	fine	uptake	50_59	F	4_graduate	A
1891	S0240	SP2Y	easy	descriptive	50_59	F	4_graduate	A
1892	S0240	SP2Y	right	epistemic	50_59	F	4_graduate	A
1893	S0241	SP2Y	good	evaluative	40_49	F	5_postgrad	A
1894	S0241	SP2Y	fine	uptake	40_49	F	5_postgrad	A
1895	S0242	SDHU	nice	evaluative	60_69	M	4_graduate	A
1896	S0244	S2RD	pretty	descriptive	19_29	M	3_sixthform	E
1897	S0245	S8K6	true	epistemic	19_29	M	4_graduate	E
1898	S0245	S8K6	fine	uptake	19_29	M	4_graduate	E
1899	S0245	S4QK	fine	uptake	19_29	M	4_graduate	E
1900	S0245	S5LP	great	evaluative	19_29	M	4_graduate	E
1901	S0245	S2W4	brilliant	evaluative	19_29	M	4_graduate	E
1902	S0245	S2W4	amazing	emotive	19_29	M	4_graduate	E
1903	S0245	S8K6	true	epistemic	19_29	M	4_graduate	E
1904	S0245	S2W4	weird	descriptive	19_29	M	4_graduate	E
1905	S0246	S4QK	alright	uptake	19_29	F	3_sixthform	E
1906	S0246	S2W4	alright	uptake	19_29	F	3_sixthform	E
1907	S0246	STXT	alright	uptake	19_29	F	3_sixthform	E
1908	S0246	S5LP	nice	evaluative	19_29	F	3_sixthform	E
1909	S0246	S2W4	nice	evaluative	19_29	F	3_sixthform	E
1910	S0246	S2W4	alright	uptake	19_29	F	3_sixthform	E
1911	S0246	STXT	alright	uptake	19_29	F	3_sixthform	E
1912	S0246	S2W4	alright	uptake	19_29	F	3_sixthform	E
1913	S0246	STXT	bad	evaluative	19_29	F	3_sixthform	E
1914	S0246	S2RD	alright	uptake	19_29	F	3_sixthform	E
1915	S0246	S2W4	weird	descriptive	19_29	F	3_sixthform	E
1916	S0248	SRDJ	true	epistemic	60_69	M	3_sixthform	E
1917	S0249	S5LP	nice	evaluative	19_29	F	3_sixthform	unknown
1918	S0251	SCPC	right	epistemic	50_59	F	5_postgrad	C1
1919	S0251	S355	right	epistemic	50_59	F	5_postgrad	C1
1920	S0251	SXDQ	right	epistemic	50_59	F	5_postgrad	C1
1921	S0251	S4QF	right	epistemic	50_59	F	5_postgrad	C1
1922	S0251	SHT2	right	epistemic	50_59	F	5_postgrad	C1
1923	S0251	SWBG	right	epistemic	50_59	F	5_postgrad	C1
1924	S0251	S7QE	good	evaluative	50_59	F	5_postgrad	C1
1925	S0251	SXDQ	right	epistemic	50_59	F	5_postgrad	C1
1926	S0251	S4QF	right	epistemic	50_59	F	5_postgrad	C1
1927	S0251	S7QE	incredible	evaluative	50_59	F	5_postgrad	C1
1928	S0251	S7QE	good	evaluative	50_59	F	5_postgrad	C1
1929	S0251	S355	right	epistemic	50_59	F	5_postgrad	C1
1930	S0251	SHT2	right	epistemic	50_59	F	5_postgrad	C1
1931	S0251	SCQS	right	epistemic	50_59	F	5_postgrad	C1
1932	S0252	SWPV	right	epistemic	11_18	M	3_sixthform	E
1933	S0252	S355	fine	uptake	11_18	M	3_sixthform	E
1934	S0253	S4YQ	good	evaluative	19_29	M	4_graduate	C1
1935	S0253	SVFH	crazy	descriptive	19_29	M	4_graduate	C1
1936	S0253	SVFH	good	evaluative	19_29	M	4_graduate	C1
1937	S0253	SKJ6	good	evaluative	19_29	M	4_graduate	C1
1938	S0253	SRFV	cool	evaluative	19_29	M	4_graduate	C1
1939	S0253	SVFH	alright	uptake	19_29	M	4_graduate	C1
1940	S0253	SKJ6	ridiculous	emotive	19_29	M	4_graduate	C1
1941	S0253	SKJ6	sad	emotive	19_29	M	4_graduate	C1
1942	S0253	SKJ6	horrible	emotive	19_29	M	4_graduate	C1
1943	S0253	SVFH	brilliant	evaluative	19_29	M	4_graduate	C1
1944	S0253	SKJ6	nice	evaluative	19_29	M	4_graduate	C1
1945	S0253	SRFV	brilliant	evaluative	19_29	M	4_graduate	C1
1946	S0254	SESD	interesting	descriptive	19_29	F	4_graduate	A
1947	S0254	S4YQ	good	evaluative	19_29	F	4_graduate	A
1948	S0254	S4YQ	good	evaluative	19_29	F	4_graduate	A
1949	S0254	S4YQ	ridiculous	emotive	19_29	F	4_graduate	A
1950	S0254	SKJ6	okay	uptake	19_29	F	4_graduate	A
1951	S0254	S4YQ	good	evaluative	19_29	F	4_graduate	A
1952	S0254	S3DA	bad	evaluative	19_29	F	4_graduate	A
1953	S0254	S3DA	insane	descriptive	19_29	F	4_graduate	A
1954	S0254	SESD	good	evaluative	19_29	F	4_graduate	A
1955	S0255	SMW8	funny	emotive	40_49	F	4_graduate	A
1956	S0255	S4K7	fine	uptake	40_49	F	4_graduate	A
1957	S0255	SE7R	right	epistemic	40_49	F	4_graduate	A
1958	S0255	S346	strange	descriptive	40_49	F	4_graduate	A
1959	S0255	S64H	fine	uptake	40_49	F	4_graduate	A
1960	S0255	SMW8	good	evaluative	40_49	F	4_graduate	A
1961	S0255	S4K7	fine	uptake	40_49	F	4_graduate	A
1962	S0255	SMW8	fine	uptake	40_49	F	4_graduate	A
1963	S0255	SGAN	fine	uptake	40_49	F	4_graduate	A
1964	S0255	SN8K	good	evaluative	40_49	F	4_graduate	A
1965	S0255	S2NQ	right	epistemic	40_49	F	4_graduate	A
1966	S0255	S4K7	fine	uptake	40_49	F	4_graduate	A
1967	S0255	SMW8	nice	evaluative	40_49	F	4_graduate	A
1968	S0255	S4K7	true	epistemic	40_49	F	4_graduate	A
1969	S0255	S64H	alright	uptake	40_49	F	4_graduate	A
1970	S0255	S64H	nice	evaluative	40_49	F	4_graduate	A
1971	S0255	SZBR	good	evaluative	40_49	F	4_graduate	A
1972	S0255	S64H	good	evaluative	40_49	F	4_graduate	A
1973	S0255	S64H	lovely	evaluative	40_49	F	4_graduate	A
1974	S0255	S346	good	evaluative	40_49	F	4_graduate	A
1975	S0255	SZBR	good	evaluative	40_49	F	4_graduate	A
1976	S0255	S3C6	right	epistemic	40_49	F	4_graduate	A
1977	S0255	S4K7	nice	evaluative	40_49	F	4_graduate	A
1978	S0255	S4K7	right	epistemic	40_49	F	4_graduate	A
1979	S0255	S28F	right	epistemic	40_49	F	4_graduate	A
1980	S0255	S28F	right	epistemic	40_49	F	4_graduate	A
1981	S0255	S3C6	right	epistemic	40_49	F	4_graduate	A
1982	S0256	S4K7	fine	uptake	19_29	F	3_sixthform	C1
1983	S0256	S4K7	good	evaluative	19_29	F	3_sixthform	C1
1984	S0256	SVD6	right	epistemic	19_29	F	3_sixthform	C1
1985	S0256	SBFR	nice	evaluative	19_29	F	3_sixthform	C1
1986	S0256	S4K7	good	evaluative	19_29	F	3_sixthform	C1
1987	S0256	S4K7	alright	uptake	19_29	F	3_sixthform	C1
1988	S0257	S539	okay	uptake	40_49	F	2_secondary	A
1989	S0257	S64H	alright	uptake	40_49	F	2_secondary	A
1990	S0257	S3C6	excellent	evaluative	40_49	F	2_secondary	A
1991	S0257	S539	alright	uptake	40_49	F	2_secondary	A
1992	S0258	S539	amazing	emotive	30_39	F	4_graduate	C1
1993	S0258	SNG4	mad	descriptive	30_39	F	4_graduate	C1
1994	S0258	SNG4	insane	descriptive	30_39	F	4_graduate	C1
1995	S0258	S539	amazing	emotive	30_39	F	4_graduate	C1
1996	S0258	SNG4	good	evaluative	30_39	F	4_graduate	C1
1997	S0258	SNG4	amazing	emotive	30_39	F	4_graduate	C1
1998	S0258	S539	amazing	emotive	30_39	F	4_graduate	C1
1999	S0259	S2NQ	right	epistemic	40_49	F	3_sixthform	D
[truncated: 2,616 more rows]
